# Supplementary material for: Seizures, increased interhemispheric synchrony, altered brain transcriptomics and a leaky blood–brain barrier result from loss of ap3b2 in a CRISPR tadpole model of DEE48
Source: Front Neurol. 2026 Mar 23;17:1777738. doi: 10.3389/fneur.2026.1777738 (PMC13050717; doi:10.3389/fneur.2026.1777738)
Supplement: Supplementary file 2 [file Supplementary_file_1.xlsx]

## Sheet: Fig 2d,e
	Control group				ap3b2.S CRISPant group				Figure2d	Shapiro-Wilk test for normal distribution
	Tadpole No.	Velocity (mm/s)	Total darting duration (%)		Tadpole No.	Velocity (mm/s)	Total darting duration (%)			Test for normal distribution	Control	ap3b2.S sgRNA2
	1	0.086	0.15		1	0.514	0.11			Shapiro-Wilk test
	2	0.358	0.39		2	0.438	0.02			W	0.7867	0.7851
	3	0.211	0.37		3	2.149	0.25			P value	<0.0001	<0.0001
	4	0.433	0.07		4	0.215	0.09			Passed normality test (alpha=0.05)?	No	No
	5	0.083	0.03		5	0.686	0.36			P value summary	****	****
	6	0.178	0.01		6	0.663	0.27
	7	0.211	0.11		7	0.347	0.11			Number of values	48	41
	8	0.118	0.06		8	0.346	0.14
	9	0.031	0.07		9	0.791	0.89			Mann-Whitney test for velocity comparisons			Descriptive statistics
	10	0.088	0.03		10	0.277	0.16			Table Analyzed	Velocity			Controls	ap3b2.S g2 CRISPants
	11	0.543	0.05		11	0.282	0.13						Number of values	48	41
	12	0.205	0.06		12	0.367	0.13			Column B	ap3b2.S g2 CRISPants
	13	0.09	0.17		13	0.244	0.28			vs.	vs.		Minimum	0.014	0.046
	14	0.421	0.25		14	0.068	0.15			Column A	Controls		25% Percentile	0.1173	0.187
	15	0.156	0.13		15	0.075	0.18						Median	0.214	0.324
	16	0.316	0.24		16	0.93	0.21			Mann Whitney test			75% Percentile	0.357	0.7285
	17	0.125	0.43		17	0.771	0.8			P value	0.0149		Maximum	1.283	2.149
	18	0.246	0.17		18	1.224	0.1			Exact or approximate P value?	Exact
	19	0.093	0.09		19	0.071	0.24			P value summary	*		Mean	0.2969	0.5413
	20	0.598	0.36		20	0.332	0.15			Significantly different (P < 0.05)?	Yes		Std. Deviation	0.2773	0.5369
	21	0.172	0.12		21	0.14	0.29			One- or two-tailed P value?	Two-tailed		Std. Error of Mean	0.04003	0.08384
	22	0.025	0.11		22	0.247	0.08			Sum of ranks in column A,B	1866 , 2140
	23	1.283	0.19		23	0.234	0.32			Mann-Whitney U	689.5		Lower 95% CI	0.2163	0.3719
	24	0.014	0		24	0.324	0.37						Upper 95% CI	0.3774	0.7108
	25	0.274	0.22		25	0.673	0.52			Difference between medians
	26	0.102	0.09		26	0.193	0.17			Median of column A	0.2140, n=48		Mean ranks	38.86	52.18
	27	0.186	0.11		27	0.213	0.05			Median of column B	0.3240, n=41
	28	0.609	0.32		28	0.244	0.43			Difference: Actual	0.11
	29	1.011	0.25		29	0.137	0.35			Difference: Hodges-Lehmann	0.11
	30	0.219	0.19		30	1.493	0.38
	31	0.152	0.25		31	1.401	0.29
	32	0.389	0.18		32	0.139	0.11
	33	0.15	0.05		33	0.146	0.23
	34	0.074	0.15		34	1.472	0.28		Figure2e	Shapiro-Wilk test for normal distribution
	35	0.117	0.25		35	0.154	0.22			Test for normal distribution	Control	ap3b2.S sgRNA2
	36	0.25	0.07		36	0.046	0.04			Shapiro-Wilk test
	37	0.711	0.43		37	0.181	0.28			W	0.9178	0.8375
	38	0.354	0.29		38	0.641	0.18			P value	0.0025	<0.0001
	39	0.998	0.53		39	0.247	0.22			Passed normality test (alpha=0.05)?	No	No
	40	0.248	0.08		40	2.126	0.14			P value summary	**	****
	41	0.217	0.08		41	0.954	0.47
	42	0.247	0.03							Number of values	48	41
	43	0.282	0.35
	44	0.854	0.37
	45	0.221	0.11							Mann-Whitney test for Darting duration % comparisons			Descriptive statistics
	46	0.302	0.44							Table Analyzed	Darting duration %			Controls	ap3b2.S g2 CRISPants
	47	0.134	0.02										Number of values	48	41
	48	0.065	0.13							Column B	ap3b2.S g2 CRISPants
										vs.	vs.		Minimum	0	0.02
										Column A	Controls		25% Percentile	0.07	0.13
													Median	0.14	0.22
										Mann Whitney test			75% Percentile	0.25	0.305
										P value	0.0439		Maximum	0.53	0.89
										Exact or approximate P value?	Exact
										P value summary	*		Mean	0.1802	0.2485
										Significantly different (P < 0.05)?	Yes		Std. Deviation	0.136	0.1806
										One- or two-tailed P value?	Two-tailed		Std. Error of Mean	0.01963	0.0282
										Sum of ranks in column A,B	1916 , 2090
										Mann-Whitney U	739.5		Lower 95% CI	0.1407	0.1915
													Upper 95% CI	0.2197	0.3055
										Difference between medians
										Median of column A	0.1400, n=48		Mean ranks	39.91	50.96
										Median of column B	0.2200, n=41
										Difference: Actual	0.08
										Difference: Hodges-Lehmann	0.06

## Sheet: Fig 2f
	ap3b2.S sg2 embryos
	Sample no.	Total editing %	-40	-39	-38	-37	-36	-35	-34	-33	-32	-31	-30	-29	-28	-27	-26	-25	-24	-23	-22	-21	-20	-19	-18	-17	-16	-15	-14	-13	-12	-11	-10	-9	-8	-7	-6	-5	-4	-3	-2	-1	0	1	2	3	4	5	6
	1	85.5																														2.7		55.4		24.6				2.8
	2	90.1													3.3	7.7															11.4	25.9				38.4		3.4
	3	68.1																													25.4	42.7
	4	84.6																7.6											3.3		21.9	7.1				44.7
	5	91.6																													54.5	30.6			6.5
	6	93.9																									4.9		4.1		39.7	32.1				6	7.1
	7	69.4																													5.3				24.7	31.2		8.2
			Sample	Frame +1	Frame +2	inframe	editing %
			1	2.7	24.6	58.2	85.5
			2	29.3	41.7	19.1	90.1
			3	42.7	0	25.4	68.1
			4	10.4	52.3	21.9	84.6
			5	37.1	0	54.5	91.6
			6	36.2	10.9	46.8	93.9
			7	32.9	31.2	5.3	69.4
			TOTAL	191.3	160.7	231.2	583.2
			MEAN	27.3286	22.9571	33.0286	83.3143
			SD	14.9362	20.3403	20.1213	10.4743
			SE	5.64534	7.68793	7.60513	3.95892
[truncated: 34 more columns]

## Sheet: Fig 3c,d
	Mean significant peaks			Figure3c	Shapiro-Wilk test for normal distribution
	Controls	ap3b2.S CRISPants			Test for normal distribution	Control	ap3b2.S sgRNA2
	1	6			Shapiro-Wilk test
	3	2			W	0.92	0.6796
	1	4			P value	0.2857	0.0003
	2	3			Passed normality test (alpha=0.05)?	Yes	No
	4	3			P value summary	ns	***
	1	2
	2	4			Number of values	12	13
	2	2
	0	2			Mann-Whitney test for signifcant peaks comparisons			Descriptive statistics
	2	12			Table Analyzed	Significant peaks			Controls	ap3b2.S g2 CRISPants
	2	2						Number of values	12	13
	0	1			Column B	ap3b2.S sgRNA2
		2			vs.	vs.		Minimum	0	1
					Column A	Control		25% Percentile	1	2
								Median	2	2
					Mann Whitney test			75% Percentile	2	4
					P value	0.028		Maximum	4	12
					Exact or approximate P value?	Exact
					P value summary	*		Mean	1.667	3.462
					Significantly different (P < 0.05)?	Yes		Std. Deviation	1.155	2.876
					One- or two-tailed P value?	Two-tailed		Std. Error of Mean	0.3333	0.7976
					Sum of ranks in column A,B	117.5 , 207.5
					Mann-Whitney U	39.5		Lower 95% CI	0.933	1.724
								Upper 95% CI	2.4	5.199
					Difference between medians
					Median of column A	2.000, n=12		Mean ranks	9.792	15.96
					Median of column B	2.000, n=13
					Difference: Actual	0
					Difference: Hodges-Lehmann	1
	Mean significant peak amplitude ΔF/F%			Figure3d	Shapiro-Wilk test for normal distribution
	Controls	ap3b2.S CRISPants			Test for normal distribution	Control	ap3b2.S sgRNA2
	5.42269	7.19624			Shapiro-Wilk test
	2.77496	7.95855			W	0.95	0.8214
	2.94031	7.30271			P value	0.6367	0.0124
	9.33486	8.18806			Passed normality test (alpha=0.05)?	Yes	No
	4.30208	6.27184			P value summary	ns	*
	2.95029	4.8325
	4.65969	5.38732			Number of values	12	13
	5.24019	15.3779
	0	13.5016
	3.12999	6.97113			Mann-Whitney test for mean significant peak amplitude ΔF/F₀% comparisons			Descriptive statistics
	6.55297	9.51013			Table Analyzed	Mean significant amplitude			Controls	ap3b2.S g2 CRISPants
	0	6.49522						Number of values	12	13
		7.58003			Column B	ap3b2.S sgRNA2
					vs.	vs.		Minimum	0	4.833
					Column A	Control		25% Percentile	2.816	6.384
								Median	3.716	7.303
					Mann Whitney test			75% Percentile	5.377	8.849
					P value	0.0004		Maximum	9.335	15.38
					Exact or approximate P value?	Exact
					P value summary	***		Mean	3.942	8.198
					Significantly different (P < 0.05)?	Yes		Std. Deviation	2.62	3.041
					One- or two-tailed P value?	Two-tailed		Std. Error of Mean	0.7563	0.8435
					Sum of ranks in column A,B	95 , 230
					Mann-Whitney U	17		Lower 95% CI	2.278	6.36
								Upper 95% CI	5.607	10.04
					Difference between medians
					Median of column A	3.716, n=12		Mean ranks	7.917	17.69
					Median of column B	7.303, n=13
					Difference: Actual	3.587
					Difference: Hodges-Lehmann	3.864

## Sheet: Fig 3e
Frequency_Hz	ControlMean	ControlCI95	CRISPantMean	CRISPantCI95
0	1.18563	0.838718	5.18794	3.65707
0.00200401	0.9161	0.368631	4.0453	2.54516
0.00400802	0.744514	0.0696575	3.29196	1.18701
0.00601202	0.200779	0.0743709	1.4993	0.290162
0.00801603	0.0756929	0.0312681	0.548107	0.10251
0.01002	0.0463161	0.0221397	0.271288	0.15196
0.012024	0.0276238	0.0108534	0.161285	0.104701
0.0140281	0.0178308	0.00641672	0.115913	0.0778328
0.0160321	0.0126415	0.00669844	0.0850692	0.0330569
0.0180361	0.00993685	0.00386028	0.0642417	0.0264405
0.0200401	0.00806539	0.00305397	0.0483778	0.0196304
0.0220441	0.00601037	0.00201395	0.0385052	0.0320636
0.0240481	0.00486395	0.0017413	0.0331282	0.0251184
0.0260521	0.00403412	0.00145924	0.0281601	0.00955971
0.0280561	0.00335323	0.00126043	0.0221486	0.0147954
0.0300601	0.00294283	0.0011888	0.0172899	0.00911147
0.0320641	0.00260351	0.000788396	0.0162846	0.00943579
0.0340681	0.00227394	0.00103312	0.0135048	0.00632217
0.0360721	0.00197634	0.000622817	0.012124	0.0067904
0.0380762	0.00184575	0.000743574	0.0110227	0.00654149
0.0400802	0.00169959	0.000535014	0.0100102	0.00461239
0.0420842	0.00161367	0.000729952	0.00858465	0.0074189
0.0440882	0.00150648	0.000843142	0.0074156	0.00469491
0.0460922	0.00144221	0.00108474	0.00670876	0.00316079
0.0480962	0.00138758	0.000878536	0.00559175	0.00244501
0.0501002	0.00121337	0.000484113	0.00486481	0.00281691
0.0521042	0.00104887	0.00104273	0.0045633	0.00220422
0.0541082	0.00095332	0.000282411	0.00426271	0.00202369
0.0561122	0.000921325	0.000418089	0.0039006	0.00249367
0.0581162	0.000790426	0.000388859	0.00353681	0.00189248
0.0601202	0.000764838	0.000537822	0.00332463	0.00167655
0.0621242	0.000737569	0.000255747	0.00303309	0.00136114
0.0641283	0.00068192	0.000443112	0.00275513	0.00145708
0.0661323	0.000634399	0.000584168	0.00250476	0.00179637
0.0681363	0.000615734	0.000249016	0.00233781	0.00111938
0.0701403	0.000559848	0.00031857	0.00217944	0.00100502
0.0721443	0.000510422	0.000326774	0.00202608	0.00111633
0.0741483	0.000476571	0.000173474	0.0020158	0.00116583
0.0761523	0.000440448	0.000268901	0.00199691	0.00126629
0.0781563	0.000383337	0.000173138	0.00189684	0.00149141
0.0801603	0.000364944	0.000230661	0.00178709	0.00105267
0.0821643	0.00033887	0.000109293	0.00165712	0.000915933
0.0841683	0.000320294	0.000120176	0.00145362	0.000761429
0.0861723	0.00030169	0.000127651	0.00131349	0.00086806
0.0881764	0.000291292	0.000116165	0.00126645	0.000603663
0.0901804	0.000271111	0.000125869	0.00119039	0.000605923
0.0921844	0.000250755	8.8e-05	0.0011055	0.000815865
0.0941884	0.000249846	7.14e-05	0.00107501	0.000554125
0.0961924	0.000226277	7.21e-05	0.00105619	0.000549377
0.0981964	0.000214212	0.000123037	0.00100084	0.000586655
0.1002	0.00020887	0.00010399	0.00097908	0.000634476
0.102204	0.000204648	7.44e-05	0.000965443	0.000555268
0.104208	0.000189299	6.65e-05	0.000949661	0.000520103
0.106212	0.000178969	9e-05	0.000890716	0.000586429
0.108216	0.000172698	0.000100668	0.000830954	0.000550579
0.11022	0.000169082	5.08e-05	0.000779338	0.000398098
0.112224	0.000162917	6.26e-05	0.000708097	0.000353444
0.114228	0.000157331	7.11e-05	0.000675516	0.000358702
0.116232	0.000156133	5.39e-05	0.000659169	0.000312675
0.118236	0.000161916	5.61e-05	0.000658156	0.000420501
0.12024	0.000158607	4.77e-05	0.000644629	0.000405004
0.122244	0.000149911	0.000133556	0.000632992	0.000436129
0.124248	0.000143781	5.78e-05	0.000596307	0.000361599
0.126253	0.000137853	3.95e-05	0.000562958	0.00034373
0.128257	0.000126633	6.55e-05	0.000528969	0.000359539
0.130261	0.000121115	5.03e-05	0.000502488	0.000282767
0.132265	0.000119425	5.19e-05	0.000477225	0.00026282
0.134269	0.000116787	5.1e-05	0.000438066	0.000261852
0.136273	0.000117274	3.56e-05	0.000422583	0.000244448
0.138277	0.000112239	6.05e-05	0.000426029	0.000201931
0.140281	0.000106802	5.68e-05	0.000414909	0.000237602
0.142285	0.000104901	4.98e-05	0.0004116	0.000326496
0.144289	9.95e-05	4.03e-05	0.00041297	0.000241577
0.146293	9.4e-05	3.82e-05	0.000396854	0.000227844
0.148297	9.29e-05	2.75e-05	0.000363111	0.000195762
0.150301	8.97e-05	3.56e-05	0.000346862	0.000181362
0.152305	8.62e-05	3.99e-05	0.000330152	0.000172039
0.154309	8.31e-05	3.81e-05	0.000324161	0.000183916
0.156313	8.16e-05	3.27e-05	0.000322552	0.000175375
0.158317	7.7e-05	2.48e-05	0.000325315	0.000186759
0.160321	7.63e-05	3.36e-05	0.000322035	0.000191017
0.162325	7.35e-05	2.61e-05	0.000322193	0.000221796
0.164329	7.21e-05	2.91e-05	0.000308788	0.000190992
0.166333	6.9e-05	2.12e-05	0.000300752	0.000206591
0.168337	6.69e-05	2.27e-05	0.000292532	0.000155287
0.170341	6.42e-05	2.22e-05	0.00028411	0.00017148
0.172345	6.13e-05	1.93e-05	0.000272638	0.000170025
0.174349	5.78e-05	3.13e-05	0.000270871	0.000162261
0.176353	5.7e-05	1.42e-05	0.000262949	0.000154325
0.178357	5.54e-05	1.67e-05	0.000248286	0.000157044
0.180361	5.28e-05	2.2e-05	0.000247262	0.000152185
0.182365	5.33e-05	1.81e-05	0.000241534	0.000136309
0.184369	5.41e-05	1.43e-05	0.000233466	0.000171685
0.186373	5.16e-05	2.1e-05	0.000228102	0.000144868
0.188377	5.14e-05	2.1e-05	0.000224438	0.000130485
0.190381	5.01e-05	1.48e-05	0.000212715	0.000129923
0.192385	4.85e-05	1.83e-05	0.000207171	0.000117149
0.194389	4.72e-05	1.16e-05	0.000202993	0.00012044
0.196393	4.8e-05	1.18e-05	0.00020012	0.000114327
0.198397	4.54e-05	1.7e-05	0.000198501	0.000112564
0.200401	4.52e-05	2.1e-05	0.000197547	0.00012205
0.202405	4.49e-05	9.89e-06	0.000195234	0.000114037
0.204409	4.35e-05	1.29e-05	0.000197282	0.000126716
0.206413	4.12e-05	1.5e-05	0.000190859	0.000114332
0.208417	4.16e-05	9.27e-06	0.000187397	0.000128586
0.210421	4.02e-05	1.44e-05	0.000183949	0.000103858
0.212425	3.88e-05	1.45e-05	0.000176498	0.000103198
0.214429	3.83e-05	9.71e-06	0.000167766	0.000105619
0.216433	3.65e-05	1.17e-05	0.000165568	8.84e-05
0.218437	3.49e-05	1.3e-05	0.000163808	9.63e-05
0.220441	3.5e-05	8.59e-06	0.000161238	9.38e-05
0.222445	3.45e-05	9.91e-06	0.000161283	0.000103269
0.224449	3.43e-05	1.04e-05	0.000160753	0.000102663
0.226453	3.48e-05	1.14e-05	0.000155889	9.49e-05
0.228457	3.45e-05	1.32e-05	0.000151888	0.000101281
0.230461	3.31e-05	1.09e-05	0.000148018	8.5e-05
0.232465	3.24e-05	7.17e-06	0.000144988	8.59e-05
0.234469	3.12e-05	7.92e-06	0.000142999	8.82e-05
0.236473	3.14e-05	1.1e-05	0.00014095	8.23e-05
0.238477	3.09e-05	1.06e-05	0.000139398	9.22e-05
0.240481	3.1e-05	1.07e-05	0.000137212	7.68e-05
0.242485	3.12e-05	7.67e-06	0.00013365	8.55e-05
0.244489	3.09e-05	9.52e-06	0.000131382	8.15e-05
0.246493	2.94e-05	1.07e-05	0.000132972	7.28e-05
0.248497	3e-05	1.01e-05	0.000129721	8.27e-05
0.250501	2.95e-05	9.11e-06	0.000126075	8.15e-05
0.252505	2.84e-05	1.24e-05	0.000124728	7.19e-05
0.254509	2.8e-05	9.8e-06	0.000118851	6.75e-05
0.256513	2.78e-05	8.26e-06	0.000116934	6.64e-05
0.258517	2.71e-05	8.9e-06	0.000116323	6.21e-05
0.260521	2.71e-05	8.52e-06	0.000114671	7.79e-05
0.262525	2.71e-05	1.05e-05	0.000114207	7.05e-05
0.264529	2.66e-05	1.17e-05	0.000114299	6.49e-05
0.266533	2.57e-05	9.46e-06	0.000111933	6.82e-05
0.268537	2.5e-05	9.25e-06	0.000110132	6.61e-05
0.270541	2.46e-05	8.12e-06	0.000108572	7.24e-05
0.272545	2.42e-05	8.37e-06	0.000106832	6.51e-05
0.274549	2.38e-05	8.67e-06	0.000105555	6.22e-05
0.276553	2.4e-05	8.06e-06	0.000102597	6.35e-05
0.278557	2.33e-05	8.06e-06	0.000100087	5.97e-05
0.280561	2.25e-05	7.07e-06	0.00010152	6.23e-05
0.282565	2.19e-05	6.19e-06	9.96e-05	6.03e-05
0.284569	2.2e-05	5.87e-06	9.8e-05	7.03e-05
0.286573	2.17e-05	6.9e-06	9.75e-05	5.89e-05
0.288577	2.18e-05	8.22e-06	9.72e-05	5.86e-05
0.290581	2.14e-05	8.07e-06	9.38e-05	6.2e-05
0.292585	2.13e-05	8.72e-06	9.21e-05	5.68e-05
0.294589	2.09e-05	7.14e-06	9.2e-05	5.45e-05
0.296593	2.05e-05	7.96e-06	9.01e-05	5.35e-05
0.298597	2.01e-05	7.91e-06	8.78e-05	5.67e-05
0.300601	2.03e-05	7.66e-06	8.77e-05	5.35e-05
0.302605	2.05e-05	7.2e-06	8.78e-05	5.04e-05
0.304609	2.02e-05	6.94e-06	8.69e-05	5.72e-05
0.306613	2.04e-05	6.91e-06	8.6e-05	5.44e-05
0.308617	2.01e-05	6.22e-06	8.59e-05	5.46e-05
0.310621	1.99e-05	7.87e-06	8.38e-05	4.93e-05
0.312625	1.95e-05	7.45e-06	8.2e-05	5.21e-05
0.314629	1.93e-05	8.44e-06	7.93e-05	4.99e-05
0.316633	1.85e-05	6.63e-06	7.76e-05	4.75e-05
0.318637	1.81e-05	6.01e-06	7.64e-05	4.48e-05
0.320641	1.79e-05	6.4e-06	7.45e-05	4.41e-05
0.322645	1.73e-05	6.13e-06	7.44e-05	4.83e-05
0.324649	1.71e-05	6.88e-06	7.52e-05	4.28e-05
0.326653	1.69e-05	5.9e-06	7.4e-05	4.87e-05
0.328657	1.66e-05	5.8e-06	7.36e-05	4.92e-05
0.330661	1.64e-05	5.44e-06	7.36e-05	4.23e-05
0.332665	1.63e-05	4.55e-06	7.32e-05	4.77e-05
0.334669	1.6e-05	6.24e-06	7.1e-05	4.34e-05
0.336673	1.59e-05	5.49e-06	7.15e-05	4.9e-05
0.338677	1.58e-05	5.59e-06	6.92e-05	3.97e-05
0.340681	1.51e-05	5.43e-06	6.77e-05	4.14e-05
0.342685	1.5e-05	4.68e-06	6.61e-05	3.84e-05
0.344689	1.48e-05	4.8e-06	6.55e-05	3.83e-05
0.346693	1.45e-05	6.96e-06	6.54e-05	4.41e-05
0.348697	1.44e-05	5.33e-06	6.52e-05	3.95e-05
0.350701	1.43e-05	5.66e-06	6.47e-05	4.4e-05
0.352705	1.4e-05	5.09e-06	6.38e-05	3.75e-05
0.354709	1.38e-05	4.19e-06	6.33e-05	3.84e-05
0.356713	1.36e-05	3.42e-06	6.09e-05	3.81e-05
0.358717	1.36e-05	3.63e-06	6.09e-05	3.77e-05
0.360721	1.37e-05	4.82e-06	6.1e-05	3.57e-05
0.362725	1.36e-05	5.04e-06	6e-05	3.83e-05
0.364729	1.35e-05	4.04e-06	5.96e-05	3.92e-05
0.366733	1.33e-05	4.41e-06	5.97e-05	3.67e-05
0.368737	1.31e-05	4.38e-06	5.88e-05	3.67e-05
0.370741	1.29e-05	4.52e-06	5.84e-05	3.75e-05
0.372745	1.27e-05	4.57e-06	5.78e-05	3.65e-05
0.374749	1.24e-05	3.73e-06	5.69e-05	3.79e-05
0.376754	1.21e-05	4.25e-06	5.62e-05	3.44e-05
0.378758	1.17e-05	3.76e-06	5.56e-05	3.44e-05
0.380762	1.15e-05	3.91e-06	5.45e-05	3.48e-05
0.382766	1.12e-05	3.74e-06	5.41e-05	3.58e-05
0.38477	1.11e-05	3.47e-06	5.43e-05	3.33e-05
0.386774	1.1e-05	3.24e-06	5.38e-05	3.32e-05
0.388778	1.1e-05	3.51e-06	5.37e-05	3.61e-05
0.390782	1.08e-05	3.03e-06	5.32e-05	3.39e-05
0.392786	1.06e-05	4.4e-06	5.3e-05	3.47e-05
0.39479	1.05e-05	3.36e-06	5.21e-05	3.24e-05
0.396794	1.05e-05	3.33e-06	5.13e-05	3.3e-05
0.398798	1.04e-05	3.03e-06	5.04e-05	3.28e-05
0.400802	1.04e-05	3.81e-06	4.98e-05	2.99e-05
0.402806	1.03e-05	3.87e-06	4.95e-05	3.11e-05
0.40481	1.04e-05	3.41e-06	4.86e-05	3.02e-05
0.406814	1.03e-05	3.79e-06	4.87e-05	3.23e-05
0.408818	9.99e-06	3.38e-06	4.9e-05	3.01e-05
0.410822	9.8e-06	3.5e-06	4.86e-05	3.15e-05
0.412826	9.72e-06	2.88e-06	4.79e-05	3.26e-05
0.41483	9.61e-06	3.31e-06	4.78e-05	2.92e-05
0.416834	9.51e-06	3.83e-06	4.72e-05	2.99e-05
0.418838	9.49e-06	3.92e-06	4.56e-05	2.98e-05
0.420842	9.47e-06	2.92e-06	4.53e-05	2.95e-05
0.422846	9.35e-06	3.34e-06	4.5e-05	2.75e-05
0.42485	9.27e-06	3.38e-06	4.45e-05	2.87e-05
0.426854	9.08e-06	3.04e-06	4.43e-05	2.95e-05
0.428858	8.98e-06	4.04e-06	4.41e-05	2.78e-05
0.430862	8.76e-06	2.61e-06	4.41e-05	3e-05
0.432866	8.72e-06	3.19e-06	4.36e-05	2.68e-05
0.43487	8.45e-06	2.21e-06	4.3e-05	2.95e-05
0.436874	8.43e-06	2.97e-06	4.25e-05	2.71e-05
0.438878	8.3e-06	2.74e-06	4.22e-05	2.62e-05
0.440882	8.51e-06	2.71e-06	4.14e-05	2.68e-05
0.442886	8.48e-06	2.68e-06	4.1e-05	2.53e-05
0.44489	8.5e-06	3.5e-06	4.1e-05	2.61e-05
0.446894	8.41e-06	3.25e-06	4.06e-05	2.59e-05
0.448898	8.36e-06	3.33e-06	4.02e-05	2.69e-05
0.450902	8.17e-06	2.96e-06	4.01e-05	2.64e-05
0.452906	7.96e-06	2.81e-06	3.99e-05	2.51e-05
0.45491	7.87e-06	3.1e-06	3.91e-05	2.64e-05
0.456914	7.82e-06	2.56e-06	3.88e-05	2.57e-05
0.458918	7.8e-06	3.36e-06	3.88e-05	2.33e-05
0.460922	7.67e-06	2.43e-06	3.83e-05	2.47e-05
0.462926	7.72e-06	2.75e-06	3.78e-05	2.47e-05
0.46493	7.58e-06	2.91e-06	3.78e-05	2.47e-05
0.466934	7.51e-06	3.07e-06	3.77e-05	2.39e-05
0.468938	7.36e-06	2.76e-06	3.74e-05	2.36e-05
0.470942	7.37e-06	3.08e-06	3.71e-05	2.44e-05
0.472946	7.26e-06	2.97e-06	3.69e-05	2.44e-05
0.47495	7.26e-06	3.18e-06	3.68e-05	2.37e-05
0.476954	7.24e-06	2.76e-06	3.61e-05	2.32e-05
0.478958	7.21e-06	3.11e-06	3.56e-05	2.32e-05
0.480962	7.12e-06	2.91e-06	3.52e-05	2.17e-05
0.482966	7.07e-06	2.99e-06	3.49e-05	2.29e-05
0.48497	7.05e-06	3.14e-06	3.46e-05	2.22e-05
0.486974	6.95e-06	2.69e-06	3.45e-05	2.24e-05
0.488978	6.9e-06	3.27e-06	3.43e-05	2.31e-05
0.490982	6.89e-06	3.21e-06	3.42e-05	2.2e-05
0.492986	6.8e-06	2.95e-06	3.42e-05	2.24e-05
0.49499	6.67e-06	3.13e-06	3.4e-05	2.2e-05
0.496994	6.62e-06	3.03e-06	3.37e-05	2.29e-05
0.498998	6.57e-06	2.83e-06	3.36e-05	2.2e-05
0.501002	6.36e-06	2.53e-06	3.34e-05	2.13e-05
0.503006	6.34e-06	2.83e-06	3.29e-05	2.2e-05
0.50501	6.26e-06	2.66e-06	3.27e-05	2.14e-05
0.507014	6.11e-06	2.59e-06	3.27e-05	2.09e-05
0.509018	6.03e-06	2.6e-06	3.23e-05	2.12e-05
0.511022	6.04e-06	2.15e-06	3.21e-05	2.14e-05
0.513026	6.02e-06	2.71e-06	3.19e-05	2.08e-05
0.51503	5.97e-06	2.62e-06	3.18e-05	2.11e-05
0.517034	6.04e-06	2.36e-06	3.16e-05	1.99e-05
0.519038	5.98e-06	2.46e-06	3.15e-05	2.11e-05
0.521042	5.93e-06	2.42e-06	3.12e-05	2.1e-05
0.523046	5.78e-06	2.2e-06	3.12e-05	2.03e-05
0.52505	5.67e-06	2.5e-06	3.08e-05	2.03e-05
0.527054	5.59e-06	2.25e-06	3.04e-05	1.99e-05
0.529058	5.56e-06	2.13e-06	3.02e-05	1.96e-05
0.531062	5.52e-06	2.34e-06	3.01e-05	1.99e-05
0.533066	5.5e-06	2.25e-06	2.99e-05	1.97e-05
0.53507	5.48e-06	2.19e-06	2.97e-05	2e-05
0.537074	5.35e-06	2.41e-06	2.96e-05	1.89e-05
0.539078	5.33e-06	2.09e-06	2.94e-05	1.91e-05
0.541082	5.27e-06	1.87e-06	2.91e-05	1.94e-05
0.543086	5.23e-06	2.28e-06	2.9e-05	1.93e-05
0.54509	5.23e-06	2.27e-06	2.88e-05	1.94e-05
0.547094	5.26e-06	2.01e-06	2.85e-05	1.87e-05
0.549098	5.22e-06	2.17e-06	2.83e-05	1.84e-05
0.551102	5.22e-06	2.37e-06	2.81e-05	1.81e-05
0.553106	5.18e-06	2.29e-06	2.81e-05	1.84e-05
0.55511	5.08e-06	1.93e-06	2.8e-05	1.86e-05
0.557114	5.01e-06	1.94e-06	2.78e-05	1.87e-05
0.559118	4.91e-06	2.1e-06	2.77e-05	1.86e-05
0.561122	4.84e-06	1.94e-06	2.77e-05	1.8e-05
0.563126	4.83e-06	2e-06	2.73e-05	1.82e-05
0.56513	4.82e-06	2.08e-06	2.71e-05	1.86e-05
0.567134	4.79e-06	2.03e-06	2.7e-05	1.73e-05
0.569138	4.77e-06	2.05e-06	2.69e-05	1.8e-05
0.571142	4.72e-06	1.95e-06	2.67e-05	1.76e-05
0.573146	4.66e-06	2.04e-06	2.69e-05	1.79e-05
0.57515	4.6e-06	2.07e-06	2.67e-05	1.76e-05
0.577154	4.58e-06	1.83e-06	2.67e-05	1.8e-05
0.579158	4.58e-06	1.79e-06	2.64e-05	1.74e-05
0.581162	4.53e-06	1.79e-06	2.62e-05	1.75e-05
0.583166	4.49e-06	1.96e-06	2.6e-05	1.7e-05
0.58517	4.47e-06	1.82e-06	2.58e-05	1.67e-05
0.587174	4.44e-06	1.74e-06	2.56e-05	1.7e-05
0.589178	4.43e-06	1.86e-06	2.55e-05	1.71e-05
0.591182	4.42e-06	1.74e-06	2.55e-05	1.66e-05
0.593186	4.41e-06	1.98e-06	2.53e-05	1.7e-05
0.59519	4.41e-06	1.83e-06	2.51e-05	1.68e-05
0.597194	4.34e-06	1.81e-06	2.51e-05	1.68e-05
0.599198	4.26e-06	1.82e-06	2.49e-05	1.62e-05
0.601202	4.22e-06	1.57e-06	2.47e-05	1.68e-05
0.603206	4.19e-06	1.73e-06	2.46e-05	1.65e-05
0.60521	4.12e-06	1.81e-06	2.44e-05	1.62e-05
0.607214	4.17e-06	1.79e-06	2.44e-05	1.61e-05
0.609218	4.16e-06	1.63e-06	2.42e-05	1.58e-05
0.611222	4.15e-06	1.92e-06	2.41e-05	1.64e-05
0.613226	4.17e-06	1.79e-06	2.4e-05	1.58e-05
0.61523	4.16e-06	1.78e-06	2.39e-05	1.57e-05
0.617234	4.1e-06	1.98e-06	2.37e-05	1.57e-05
0.619238	4.05e-06	1.7e-06	2.36e-05	1.58e-05
0.621242	4.01e-06	1.75e-06	2.35e-05	1.59e-05
0.623246	3.97e-06	1.59e-06	2.34e-05	1.52e-05
0.625251	3.99e-06	1.73e-06	2.33e-05	1.56e-05
0.627255	4e-06	1.71e-06	2.32e-05	1.52e-05
0.629259	3.98e-06	1.92e-06	2.31e-05	1.52e-05
0.631263	3.96e-06	1.79e-06	2.31e-05	1.55e-05
0.633267	3.93e-06	1.63e-06	2.31e-05	1.52e-05
0.635271	3.88e-06	1.63e-06	2.3e-05	1.55e-05
0.637275	3.82e-06	1.68e-06	2.28e-05	1.54e-05
0.639279	3.86e-06	1.63e-06	2.27e-05	1.52e-05
0.641283	3.88e-06	1.61e-06	2.26e-05	1.48e-05
0.643287	3.87e-06	1.65e-06	2.26e-05	1.48e-05
0.645291	3.88e-06	1.82e-06	2.25e-05	1.52e-05
0.647295	3.89e-06	1.67e-06	2.24e-05	1.5e-05
0.649299	3.85e-06	1.78e-06	2.24e-05	1.49e-05
0.651303	3.81e-06	1.67e-06	2.23e-05	1.49e-05
0.653307	3.77e-06	1.64e-06	2.21e-05	1.48e-05
0.655311	3.75e-06	1.64e-06	2.21e-05	1.48e-05
0.657315	3.74e-06	1.7e-06	2.19e-05	1.46e-05
0.659319	3.71e-06	1.72e-06	2.19e-05	1.46e-05
0.661323	3.68e-06	1.68e-06	2.16e-05	1.43e-05
0.663327	3.67e-06	1.69e-06	2.15e-05	1.49e-05
0.665331	3.67e-06	1.59e-06	2.13e-05	1.39e-05
0.667335	3.64e-06	1.62e-06	2.13e-05	1.43e-05
0.669339	3.63e-06	1.7e-06	2.12e-05	1.41e-05
0.671343	3.64e-06	1.62e-06	2.12e-05	1.42e-05
0.673347	3.64e-06	1.62e-06	2.11e-05	1.43e-05
0.675351	3.58e-06	1.67e-06	2.11e-05	1.39e-05
0.677355	3.55e-06	1.64e-06	2.1e-05	1.4e-05
0.679359	3.54e-06	1.56e-06	2.09e-05	1.39e-05
0.681363	3.52e-06	1.59e-06	2.09e-05	1.41e-05
0.683367	3.48e-06	1.61e-06	2.08e-05	1.4e-05
0.685371	3.47e-06	1.57e-06	2.07e-05	1.39e-05
0.687375	3.46e-06	1.44e-06	2.06e-05	1.4e-05
0.689379	3.46e-06	1.57e-06	2.05e-05	1.34e-05
0.691383	3.44e-06	1.56e-06	2.04e-05	1.39e-05
0.693387	3.46e-06	1.51e-06	2.04e-05	1.34e-05
0.695391	3.44e-06	1.5e-06	2.04e-05	1.36e-05
0.697395	3.44e-06	1.61e-06	2.03e-05	1.37e-05
0.699399	3.4e-06	1.41e-06	2.03e-05	1.36e-05
0.701403	3.38e-06	1.51e-06	2.03e-05	1.36e-05
0.703407	3.35e-06	1.44e-06	2.02e-05	1.34e-05
0.705411	3.36e-06	1.5e-06	2.01e-05	1.36e-05
0.707415	3.33e-06	1.47e-06	2e-05	1.33e-05
0.709419	3.32e-06	1.53e-06	2e-05	1.33e-05
0.711423	3.29e-06	1.46e-06	1.99e-05	1.33e-05
0.713427	3.27e-06	1.39e-06	1.98e-05	1.33e-05
0.715431	3.25e-06	1.4e-06	1.98e-05	1.33e-05
0.717435	3.23e-06	1.4e-06	1.98e-05	1.33e-05
0.719439	3.22e-06	1.47e-06	1.98e-05	1.33e-05
0.721443	3.22e-06	1.43e-06	1.97e-05	1.32e-05
0.723447	3.23e-06	1.47e-06	1.96e-05	1.33e-05
0.725451	3.2e-06	1.46e-06	1.95e-05	1.3e-05
0.727455	3.21e-06	1.49e-06	1.94e-05	1.3e-05
0.729459	3.19e-06	1.38e-06	1.93e-05	1.3e-05
0.731463	3.21e-06	1.44e-06	1.92e-05	1.29e-05
0.733467	3.2e-06	1.39e-06	1.92e-05	1.29e-05
0.735471	3.21e-06	1.45e-06	1.9e-05	1.27e-05
0.737475	3.2e-06	1.46e-06	1.9e-05	1.27e-05
0.739479	3.19e-06	1.45e-06	1.89e-05	1.26e-05
0.741483	3.16e-06	1.44e-06	1.89e-05	1.27e-05
0.743487	3.13e-06	1.38e-06	1.89e-05	1.29e-05
0.745491	3.11e-06	1.42e-06	1.89e-05	1.26e-05
0.747495	3.09e-06	1.4e-06	1.89e-05	1.27e-05
0.749499	3.1e-06	1.38e-06	1.88e-05	1.26e-05
0.751503	3.08e-06	1.35e-06	1.88e-05	1.27e-05
0.753507	3.07e-06	1.41e-06	1.88e-05	1.26e-05
0.755511	3.05e-06	1.35e-06	1.87e-05	1.26e-05
0.757515	3.05e-06	1.38e-06	1.87e-05	1.25e-05
0.759519	3.04e-06	1.33e-06	1.86e-05	1.26e-05
0.761523	3.04e-06	1.34e-06	1.85e-05	1.24e-05
0.763527	3.03e-06	1.4e-06	1.85e-05	1.23e-05
0.765531	3.04e-06	1.41e-06	1.84e-05	1.24e-05
0.767535	3.03e-06	1.34e-06	1.84e-05	1.24e-05
0.769539	3.01e-06	1.34e-06	1.83e-05	1.23e-05
0.771543	3e-06	1.33e-06	1.83e-05	1.24e-05
0.773547	2.99e-06	1.33e-06	1.83e-05	1.22e-05
0.775551	2.98e-06	1.34e-06	1.82e-05	1.22e-05
0.777555	2.98e-06	1.31e-06	1.81e-05	1.22e-05
0.779559	2.98e-06	1.33e-06	1.81e-05	1.21e-05
0.781563	2.97e-06	1.37e-06	1.81e-05	1.22e-05
0.783567	2.97e-06	1.36e-06	1.8e-05	1.21e-05
0.785571	2.95e-06	1.36e-06	1.8e-05	1.21e-05
0.787575	2.94e-06	1.33e-06	1.8e-05	1.2e-05
0.789579	2.93e-06	1.3e-06	1.79e-05	1.21e-05
0.791583	2.93e-06	1.33e-06	1.78e-05	1.2e-05
0.793587	2.93e-06	1.33e-06	1.78e-05	1.19e-05
0.795591	2.93e-06	1.37e-06	1.78e-05	1.19e-05
0.797595	2.93e-06	1.36e-06	1.77e-05	1.2e-05
0.799599	2.93e-06	1.33e-06	1.77e-05	1.18e-05
0.801603	2.92e-06	1.34e-06	1.77e-05	1.18e-05
0.803607	2.91e-06	1.32e-06	1.77e-05	1.19e-05
0.805611	2.9e-06	1.31e-06	1.76e-05	1.19e-05
0.807615	2.9e-06	1.3e-06	1.76e-05	1.18e-05
0.809619	2.89e-06	1.31e-06	1.76e-05	1.18e-05
0.811623	2.89e-06	1.34e-06	1.75e-05	1.18e-05
0.813627	2.88e-06	1.34e-06	1.75e-05	1.17e-05
0.815631	2.87e-06	1.29e-06	1.75e-05	1.18e-05
0.817635	2.85e-06	1.31e-06	1.74e-05	1.17e-05
0.819639	2.84e-06	1.27e-06	1.74e-05	1.17e-05
0.821643	2.84e-06	1.25e-06	1.74e-05	1.16e-05
0.823647	2.84e-06	1.28e-06	1.73e-05	1.17e-05
0.825651	2.84e-06	1.3e-06	1.73e-05	1.17e-05
0.827655	2.84e-06	1.3e-06	1.73e-05	1.16e-05
0.829659	2.84e-06	1.3e-06	1.72e-05	1.15e-05
0.831663	2.83e-06	1.27e-06	1.72e-05	1.15e-05
0.833667	2.82e-06	1.29e-06	1.72e-05	1.16e-05
0.835671	2.82e-06	1.29e-06	1.71e-05	1.15e-05
0.837675	2.82e-06	1.29e-06	1.71e-05	1.15e-05
0.839679	2.81e-06	1.29e-06	1.71e-05	1.15e-05
0.841683	2.81e-06	1.31e-06	1.71e-05	1.15e-05
0.843687	2.8e-06	1.29e-06	1.71e-05	1.14e-05
0.845691	2.8e-06	1.28e-06	1.7e-05	1.15e-05
0.847695	2.79e-06	1.27e-06	1.7e-05	1.14e-05
0.849699	2.78e-06	1.27e-06	1.7e-05	1.14e-05
0.851703	2.77e-06	1.27e-06	1.69e-05	1.14e-05
0.853707	2.77e-06	1.26e-06	1.69e-05	1.13e-05
0.855711	2.77e-06	1.24e-06	1.69e-05	1.13e-05
0.857715	2.77e-06	1.26e-06	1.69e-05	1.13e-05
0.859719	2.76e-06	1.27e-06	1.68e-05	1.14e-05
0.861723	2.76e-06	1.25e-06	1.68e-05	1.12e-05
0.863727	2.75e-06	1.24e-06	1.67e-05	1.13e-05
0.865731	2.74e-06	1.26e-06	1.67e-05	1.13e-05
0.867735	2.72e-06	1.24e-06	1.67e-05	1.12e-05
0.869739	2.73e-06	1.24e-06	1.67e-05	1.12e-05
0.871743	2.72e-06	1.25e-06	1.67e-05	1.13e-05
0.873747	2.72e-06	1.25e-06	1.67e-05	1.12e-05
0.875752	2.72e-06	1.22e-06	1.66e-05	1.12e-05
0.877756	2.72e-06	1.26e-06	1.66e-05	1.12e-05
0.87976	2.71e-06	1.24e-06	1.66e-05	1.12e-05
0.881764	2.71e-06	1.24e-06	1.66e-05	1.12e-05
0.883768	2.7e-06	1.24e-06	1.66e-05	1.12e-05
0.885772	2.7e-06	1.22e-06	1.66e-05	1.11e-05
0.887776	2.71e-06	1.23e-06	1.66e-05	1.11e-05
0.88978	2.71e-06	1.23e-06	1.65e-05	1.11e-05
0.891784	2.71e-06	1.26e-06	1.65e-05	1.11e-05
0.893788	2.7e-06	1.23e-06	1.65e-05	1.11e-05
0.895792	2.7e-06	1.23e-06	1.65e-05	1.11e-05
0.897796	2.69e-06	1.22e-06	1.65e-05	1.1e-05
0.8998	2.68e-06	1.21e-06	1.64e-05	1.1e-05
0.901804	2.68e-06	1.21e-06	1.64e-05	1.1e-05
0.903808	2.68e-06	1.21e-06	1.64e-05	1.1e-05
0.905812	2.67e-06	1.23e-06	1.64e-05	1.1e-05
0.907816	2.67e-06	1.21e-06	1.64e-05	1.1e-05
0.90982	2.67e-06	1.2e-06	1.64e-05	1.1e-05
0.911824	2.67e-06	1.2e-06	1.63e-05	1.1e-05
0.913828	2.67e-06	1.21e-06	1.63e-05	1.09e-05
0.915832	2.66e-06	1.24e-06	1.63e-05	1.1e-05
0.917836	2.67e-06	1.2e-06	1.63e-05	1.09e-05
0.91984	2.67e-06	1.22e-06	1.63e-05	1.09e-05
0.921844	2.67e-06	1.26e-06	1.62e-05	1.09e-05
0.923848	2.67e-06	1.22e-06	1.62e-05	1.09e-05
0.925852	2.67e-06	1.22e-06	1.62e-05	1.09e-05
0.927856	2.66e-06	1.21e-06	1.62e-05	1.09e-05
0.92986	2.66e-06	1.22e-06	1.62e-05	1.09e-05
0.931864	2.66e-06	1.22e-06	1.62e-05	1.09e-05
0.933868	2.66e-06	1.22e-06	1.62e-05	1.09e-05
0.935872	2.66e-06	1.21e-06	1.62e-05	1.09e-05
0.937876	2.65e-06	1.2e-06	1.62e-05	1.08e-05
0.93988	2.65e-06	1.21e-06	1.62e-05	1.09e-05
0.941884	2.65e-06	1.2e-06	1.61e-05	1.09e-05
0.943888	2.65e-06	1.2e-06	1.61e-05	1.09e-05
0.945892	2.64e-06	1.2e-06	1.61e-05	1.08e-05
0.947896	2.64e-06	1.2e-06	1.61e-05	1.08e-05
0.9499	2.65e-06	1.2e-06	1.61e-05	1.08e-05
0.951904	2.64e-06	1.22e-06	1.61e-05	1.08e-05
0.953908	2.64e-06	1.22e-06	1.61e-05	1.08e-05
0.955912	2.64e-06	1.19e-06	1.61e-05	1.08e-05
0.957916	2.63e-06	1.2e-06	1.61e-05	1.09e-05
0.95992	2.63e-06	1.2e-06	1.61e-05	1.08e-05
0.961924	2.63e-06	1.18e-06	1.61e-05	1.09e-05
0.963928	2.63e-06	1.18e-06	1.61e-05	1.08e-05
0.965932	2.63e-06	1.19e-06	1.61e-05	1.08e-05
0.967936	2.63e-06	1.21e-06	1.61e-05	1.08e-05
0.96994	2.63e-06	1.19e-06	1.61e-05	1.08e-05
0.971944	2.63e-06	1.2e-06	1.61e-05	1.08e-05
0.973948	2.63e-06	1.19e-06	1.6e-05	1.08e-05
0.975952	2.63e-06	1.2e-06	1.6e-05	1.08e-05
0.977956	2.63e-06	1.2e-06	1.6e-05	1.07e-05
0.97996	2.62e-06	1.21e-06	1.6e-05	1.07e-05
0.981964	2.62e-06	1.18e-06	1.6e-05	1.08e-05
0.983968	2.62e-06	1.19e-06	1.6e-05	1.08e-05
0.985972	2.62e-06	1.19e-06	1.6e-05	1.08e-05
0.987976	2.62e-06	1.17e-06	1.6e-05	1.08e-05
0.98998	2.62e-06	1.2e-06	1.6e-05	1.07e-05
0.991984	2.62e-06	1.2e-06	1.6e-05	1.07e-05
0.993988	2.62e-06	1.18e-06	1.6e-05	1.08e-05
0.995992	2.62e-06	1.18e-06	1.6e-05	1.08e-05
0.997996	2.62e-06	1.19e-06	1.6e-05	1.07e-05
1	2.62e-06	1.19e-06	1.6e-05	1.07e-05

## Sheet: Fig 3f,g
	Total spectral power (0.01–1 Hz)			Figure3f	Shapiro-Wilk test for normal distribution
	Controls	ap3b2.S CRISPants			Test for normal distribution	Control	ap3b2.S sgRNA2
	0.0758815	1.62301			Shapiro-Wilk test
	0.145558	0.289739			W	0.8581	0.8119
	0.0519683	1.09015			P value	0.0462	0.0095
	0.304331	0.439593			Passed normality test (alpha=0.05)?	No	No
	0.14349	0.202937			P value summary	*	**
	0.0711775	0.183248
	0.141117	0.169752			Number of values	12	13
	0.107734	0.555908
	0.00973062	0.684929			Mann-Whitney test for signifcant peaks comparisons			Descriptive statistics
	0.0946475	1.53872			Table Analyzed	0.01 to 1Hz full band			Control	ap3b2.S g2 CRISPants
	0.11493	0.464842						Number of values	12	13
	0.0645799	0.0996948			Column B	ap3b2.S sgRNA2
		0.208465			vs.	vs.		Minimum	0.009731	0.09969
					Column A	Control		25% Percentile	0.06623	0.1931
								Median	0.1012	0.4396
					Mann Whitney test			75% Percentile	0.1429	0.8875
					P value	<0.0001		Maximum	0.3043	1.623
					Exact or approximate P value?	Exact
					P value summary	****		Mean	0.1104	0.5808
					Significantly different (P < 0.05)?	Yes		Std. Deviation	0.07357	0.519
					One- or two-tailed P value?	Two-tailed		Std. Error of Mean	0.02124	0.144
					Sum of ranks in column A,B	89 , 236
					Mann-Whitney U	11		Lower 95% CI	0.06368	0.2672
								Upper 95% CI	0.1572	0.8945
					Difference between medians
					Median of column A	0.1012, n=12		Mean ranks	7.417	18.15
					Median of column B	0.4396, n=13
					Difference: Actual	0.3384
					Difference: Hodges-Lehmann	0.3089

## Sheet: Fig 3g
	ap3b2.S CRISPant tadpoles from calcium imaging experiments
	Sample No.	Total editing	-40	-39	-38	-37	-36	-35	-34	-33	-32	-31	-30	-29	-28	-27	-26	-25	-24	-23	-22	-21	-20	-19	-18	-17	-16	-15	-14	-13	-12	-11	-10	-9	-8	-7	-6	-5	-4	-3	-2	-1	0	1	2	3	4	5	6
	A1	0.894																									0.177				0.14	0.209						0.368
	A2	0.817																													0.165	0.224				0.056								0.218
	A3	0.719																											0.029		0.115	0.051				0.402				0.054						0.068
	A4	0.517																														0.221				0.168					0.128
	A5	0.711																														0.069				0.171				0.11				0.086	0.175
	A6	0.855																													0.254	0.287				0.073								0.241
	A7	0.865										0.085				0.193															0.042	0.329				0.119						0.097
	A8	0.915					0.028																								0.423	0.239				0.162								0.063
	A9	0.938																													0.036	0.105			0.111	0.093		0.385		0.069
	A10	0.836																													0.326	0.046			0.252	0.212
	A11	0.651																													0.128	0.167			0.084	0.272
	A12	0.718									0.261																				0.106	0.056			0.141	0.097						0.057
	A13	0.891					0.179																		0.059					0.056	0.087	0.32													0.073
			Sample	Frame +1	Frame +2	inframe	editing %
			A1	0.577	0.177	0.14	0.894
			A2	0.596	0.056	0.165	0.817
			A3	0.08	0.402	0.237	0.719
			A4	0.349	0.168	0	0.517
			A5	0.255	0.346	0.11	0.711
			A6	0.528	0.073	0.254	0.855
			A7	0.329	0.301	0.235	0.865
			A8	0.302	0.162	0.451	0.915
			A9	0.646	0.187	0.105	0.938
			A10	0.298	0.212	0.326	0.836
			A11	0.251	0.272	0.128	0.651
			A12	0.458	0.154	0.106	0.718
			A13	0.32	0.246	0.325	0.891
			TOTAL	4.989	2.756	2.582	10.327
			MEAN	0.383769	0.212	0.198615	0.794385
			SD	0.164889	0.100017	0.121091	0.122918
			SE	0.0521425	0.031628	0.0382924	0.0388702
[truncated: 34 more columns]

## Sheet: Fig 4d-g
	Left-right midbrain regional midpoint correlation			Figure 4d	Shapiro-Wilk test for normal distribution
	Controls	ap3b2.S CRISPants			Test for normal distribution	Control	ap3b2.S sgRNA2
	0.92971	0.967965			Shapiro-Wilk test
	0.939608	0.93911			W	0.6708	0.8585
	0.979713	0.93659			P value	0.0004	0.0368
	0.958681	0.992987			Passed normality test (alpha=0.05)?	No	No
	0.958462	0.984592			P value summary	***	*
	0.648403	0.978019
	0.910796	0.993637			Number of values	12	13
	0.813044	0.873824
	0.970466	0.960246			Mann-Whitney test for Left-right midbrain regional midpoint correlation comparisons			Descriptive statistics
	0.214379	0.98844			Table Analyzed	Left - right midbrain			Controls	ap3b2.S g2 CRISPants
	0.193278	0.924049						Number of values	12	13
	0.977784	0.975541			Column B	ap3b2.S sgRNA2
		0.96814			vs.	vs.		Minimum	0.1933	0.8738
					Column A	Control		25% Percentile	0.6896	0.9379
								Median	0.9347	0.9681
					Mann Whitney test			75% Percentile	0.9675	0.9865
					P value	0.0345		Maximum	0.9797	0.9936
					Exact or approximate P value?	Exact
					P value summary	*		Mean	0.7912	0.9602
					Significantly different (P < 0.05)?	Yes		Std. Deviation	0.29	0.0342
					One- or two-tailed P value?	Two-tailed		Std. Error of Mean	0.08372	0.009484
					Sum of ranks in column A,B	117 , 208
					Mann-Whitney U	39		Lower 95% CI	0.6069	0.9396
								Upper 95% CI	0.9755	0.9809
					Difference between medians
					Median of column A	0.9347, n=12		Mean ranks	9.75	16
					Median of column B	0.9681, n=13
					Difference: Actual	0.03348
					Difference: Hodges-Lehmann	0.03442
	Left-right forebrain regional midpoint correlation			Figure 4e	Shapiro-Wilk test for normal distribution
	Controls	ap3b2.S CRISPants			Test for normal distribution	Control	ap3b2.S sgRNA2
	0.835194	0.921811			Shapiro-Wilk test
	0.635567	0.624106			W	0.9293	0.7758
	0.513607	0.977813			P value	0.3724	0.0036
	0.873392	0.881958			Passed normality test (alpha=0.05)?	Yes	No
	0.611298	0.947563			P value summary	ns	**
	0.636145	0.84329
	0.901596	0.896417			Number of values	12	13
	0.762374	0.880148
	0.537983	0.971027			Mann-Whitney test for Left-right forebrain regional midpoint correlation comparisons			Descriptive statistics
	0.43756	0.929996			Table Analyzed	Left - right forebrain			Controls	ap3b2.S g2 CRISPants
	0.917658	0.928786						Number of values	12	13
	0.963095	0.657256			Column B	ap3b2.S sgRNA2
		0.98312			vs.	vs.		Minimum	0.4376	0.6241
					Column A	Control		25% Percentile	0.5563	0.8617
								Median	0.6993	0.9218
					Mann Whitney test			75% Percentile	0.8945	0.9593
					P value	0.0096		Maximum	0.9631	0.9831
					Exact or approximate P value?	Exact
					P value summary	**		Mean	0.7188	0.8803
					Significantly different (P < 0.05)?	Yes		Std. Deviation	0.1787	0.1142
					One- or two-tailed P value?	Two-tailed		Std. Error of Mean	0.05158	0.03166
					Sum of ranks in column A,B	109 , 216
					Mann-Whitney U	31		Lower 95% CI	0.6053	0.8113
								Upper 95% CI	0.8323	0.9492
					Difference between medians
					Median of column A	0.6993, n=12		Mean ranks	9.083	16.62
					Median of column B	0.9218, n=13
					Difference: Actual	0.2226
					Difference: Hodges-Lehmann	0.1392
	Right midbrain-forebrain regional midpoint correlation			Figure 4f	Shapiro-Wilk test for normal distribution
	Controls	ap3b2.S CRISPants			Test for normal distribution	Control	ap3b2.S sgRNA2
	0.56382	0.869613			Shapiro-Wilk test
	0.736967	0.461734			W	0.9368	0.9217
	0.725728	0.309469			P value	0.4573	0.2647
	0.73142	0.895552			Passed normality test (alpha=0.05)?	Yes	Yes
	0.621923	0.651795			P value summary	ns	ns
	0.688523	0.568005
	0.5024	0.657724			Number of values	12	13
	0.518453	0.801216
	0.924295	0.849146			Mann Whitney test (to be consistent with the other 3, have chosen non-para			Descriptive statistics
	0.447259	0.769858			P value	>0.9999			Controls	ap3b2.S g2 CRISPants
	0.73239	0.337371			Exact or approximate P value?	Exact		Number of values	12	13
	0.949949	0.527843			P value summary	ns
		0.786481			Significantly different (P < 0.05)?	No		Minimum	0.4473	0.3095
					One- or two-tailed P value?	Two-tailed		25% Percentile	0.5298	0.4948
					Sum of ranks in column A,B	156 , 169		Median	0.7071	0.6577
					Mann-Whitney U	78		75% Percentile	0.7358	0.8252
								Maximum	0.9499	0.8956
					Difference between medians
					Median of column A	0.7071, n=12		Mean	0.6786	0.6528
					Median of column B	0.6577, n=13		Std. Deviation	0.1573	0.1989
					Difference: Actual	-0.0494		Std. Error of Mean	0.04539	0.05517
					Difference: Hodges-Lehmann	-0.01228
								Lower 95% CI	0.5787	0.5326
								Upper 95% CI	0.7785	0.773
	Left midbrain-forebrain regional midpoint correlation			Figure 4g	Shapiro-Wilk test for normal distribution
	Controls	ap3b2.S CRISPants			Test for normal distribution	Control	ap3b2.S sgRNA2
	0.860575	0.836806			Shapiro-Wilk test
	0.5143	0.248997			W	0.9499	0.8614
	0.054797	0.628614			P value	0.6356	0.0403
	0.71613	0.802981			Passed normality test (alpha=0.05)?	Yes	No
	0.447577	0.615051			P value summary	ns	*
	0.19851	0.574786
	0.380593	0.639828			Number of values	12	13
	0.797762	0.813343
	0.39177	0.740842			Mann-Whitney test for Left midbrain-forebrain regional midpoint correlation comparisons			Descriptive statistics
	0.790401	0.823514			Table Analyzed	Left midbrain - left forebrain			Controls	ap3b2.S g2 CRISPants
	0.361106	0.475633						Number of values	12	13
	0.951351	0.111608			Column B	ap3b2.S sgRNA2
		0.660105			vs.	vs.		Minimum	0.0548	0.1116
					Column A	Control		25% Percentile	0.366	0.5252
								Median	0.4809	0.6398
					Mann Whitney test			75% Percentile	0.7959	0.8082
					P value	0.4696		Maximum	0.9514	0.8368
					Exact or approximate P value?	Exact
					P value summary	ns		Mean	0.5387	0.6132
					Significantly different (P < 0.05)?	No		Std. Deviation	0.2817	0.2226
					One- or two-tailed P value?	Two-tailed		Std. Error of Mean	0.08131	0.06173
					Sum of ranks in column A,B	142 , 183
					Mann-Whitney U	64		Lower 95% CI	0.3598	0.4787
								Upper 95% CI	0.7177	0.7477
					Difference between medians
					Median of column A	0.4809, n=12		Mean ranks	11.83	14.08
					Median of column B	0.6398, n=13
					Difference: Actual	0.1589
					Difference: Hodges-Lehmann	0.08536

## Sheet: Fig 5c GO-BP Tables
Enrichr vs brain background list GO significant hits Biological Process
Term	Overlap	P-value	Adjusted P-value	Odds Ratio	Combined Score	Genes
Monoatomic Cation Transmembrane Transport (GO:0098655)	38/214	1.01158e-08	2.93357e-05	3.22531	59.3753	HCN4;SLC24A3;KCNC3;KCNA2;ATP2A3;SLC41A1;ATP2C1;NALCN;SLC6A3;SLC8A1;SLC6A4;KCNT1;SLC39A6;ITGAV;KCNH1;KCNJ3;SLC12A2;TRPC5;KCNH5;TRPC6;SLC6A17;KCND2;SLC6A16;KCNB1;TRPC4;KCNK13;SLC11A2;SLC39A10;ANO6;GRIN2B;SLC6A5;SLC8A3;SLC4A8;SLC6A9;GPRIN1;KCNQ3;ORAI1;HCN1
Inorganic Cation Transmembrane Transport (GO:0098662)	37/212	2.54395e-08	3.68873e-05	3.15474	55.1669	HCN4;SLC24A3;KCNC3;KCNA2;ATP2A3;SLC41A1;ATP2C1;NALCN;SLC6A3;SLC8A1;SLC6A4;KCNT1;SLC39A6;ITGAV;KCNH1;KCNJ3;SLC12A2;TRPC5;KCNH5;TRPC6;SLC6A17;KCND2;SLC6A16;KCNB1;TRPC4;KCNK13;SLC11A2;SLC39A10;ANO6;SLC6A5;SLC8A3;SLC4A8;SLC6A9;GPRIN1;KCNQ3;ORAI1;HCN1
Axon Guidance (GO:0007411)	27/138	1.83639e-07	0.000149983	3.60421	55.9023	SEMA7A;EPHA10;SEMA3C;USP33;NRXN3;CELSR3;IGSF9;EFNB1;RPS6KA5;KIF5C;KIF5B;PLXNA4;EPHA6;DSCAM;CNTN5;UNC5B;DCC;NCOA3;SEMA4B;FZD9;UNC5C;UNC5D;SEMA4G;KLF7;ANOS1;CNTN1;EPHA3
Protein Phosphorylation (GO:0006468)	44/298	2.06874e-07	0.000149983	2.59024	39.8668	ALK;DYRK3;FLT1;MAML1;STK39;TESK2;ACVR1B;TTBK2;IGF1R;RPS6KA4;RPS6KA5;ACVR1C;ERBB4;TLK2;PDK3;ABL2;PTK2B;MAP3K9;ERC1;MAP4K3;PRKG1;MARK1;PRKCG;PDGFRA;PRKCI;MAP3K1;PDPK1;PRKCE;INSR;LIMK1;BRAF;HIPK1;HIPK3;BCR;FER;LATS2;TAOK1;WNK3;SIK3;ULK1;MAPKAPK5;ERG;EPHA3;DDR2
Gamma-Aminobutyric Acid Signaling Pathway (GO:0007214)	9/17	2.85618e-07	0.000153308	16.4499	247.878	GABRA2;GABRB3;SLC12A2;GABRA1;GABRB2;GABRB1;PLCL1;GABRG2;SHISA7
Axonogenesis (GO:0007409)	31/177	3.17189e-07	0.000153308	3.15245	47.1725	SEMA7A;EPHA10;SEMA3C;USP33;NRXN3;IGSF9;EFNB1;PARD6B;RPS6KA5;KIF5C;KIF5B;SLITRK6;PLXNA4;EPHA6;DSCAM;CNTN5;DCC;SEMA4B;UNC5C;ANK3;UNC5D;SEMA4G;ZDHHC17;SHTN1;KLF7;PARD3;ANOS1;CNTN1;ULK1;EPHA3;B4GALT5
Sodium Ion Transmembrane Transport (GO:0035725)	15/51	4.47753e-07	0.000185498	6.12245	89.5042	HCN4;SLC12A2;SLC24A3;SLC6A17;SLC6A16;NALCN;SLC6A3;SLC8A1;SLC6A4;SLC6A5;SLC8A3;SLC4A8;SLC6A9;GPRIN1;HCN1
Regulation of Gene Expression (GO:0010468)	84/764	8.49735e-07	0.000308029	1.87493	26.2084	TRIM71;ACVRL1;SETD5;ZNF131;SPI1;CELF1;WWC2;CHD6;ZBTB20;RORB;JADE2;AHR;NR3C1;AFF4;TSKU;SLC8A1;AFF2;RPS6KA4;ING5;CDH5;RPS6KA5;SUFU;ITGB8;ERC1;RAG1;ZBTB39;MEF2C;MBNL1;SFMBT2;OSR1;AVPR2;RFX3;RC3H1;ZBTB34;DICER1;ZBTB33;ANK3;PROX1;HCFC2;HIC1;FOXP1;TGFBR3;KAT2B;SETBP1;KAT6A;ATF7;ENG;YAP1;HDAC5;ZNF395;SLC24A3;ZBTB45;FOXO4;ACVR1B;NR2C2;HDAC7;NSD3;PDZD2;ATXN7;NSD2;APBB2;MBNL3;PPARGC1A;RREB1;PPARGC1B;STOX1;…
Sodium Ion Transport (GO:0006814)	15/55	1.30962e-06	0.000421989	5.5084	74.6156	HCN4;SLC12A2;SLC24A3;SLC6A17;SLC6A16;NALCN;SLC6A3;SLC8A1;SLC6A4;SLC6A5;SLC8A3;SLC4A8;SLC6A9;GPRIN1;HCN1
Regulation of Dendrite Development (GO:0050773)	12/38	2.77129e-06	0.000803673	6.76297	86.5404	ALK;CAMK1D;DCC;HECW1;SEZ6;COBL;KNDC1;CSMD3;LRP8;CAMSAP2;MARK1;BMPR1A
Inhibitory Synapse Assembly (GO:1904862)	8/17	4.23157e-06	0.00107872	12.981	160.613	GABRA2;GABRB3;NPAS4;GABRA1;GABRB2;LGI2;SRGAP2;GABRG2
Synapse Assembly (GO:0007416)	16/68	4.89691e-06	0.00107872	4.52071	55.2743	GABRB3;GABRA2;GABRB2;GABRA1;GRID2;DSCAM;FZD5;WNT3A;LGI2;GABRG2;NPAS4;SPOCK2;SLITRK6;SRGAP2;PLXNA4;SDK2
Calcium Ion Transport (GO:0006816)	19/92	5.2049e-06	0.00107872	3.83127	46.6109	TRPC5;CALCRL;TRPC6;SLC24A3;TRPC4;CAV1;ATP2A3;ANO6;ATP2C1;NALCN;SLC8A1;LETM1;SLC8A3;CACNB3;CACNG8;CACNB4;GPRIN1;ORAI1;ITGAV
Phosphorylation (GO:0016310)	35/241	5.29162e-06	0.00107872	2.52242	30.6459	ALK;DYRK3;MAML1;DGKB;STK39;TESK2;RPS6KA4;RPS6KA5;ACVR1C;GNPTAB;TLK2;PTK2B;MAP3K9;MAP4K3;PRKG1;MARK1;PRKCG;PRKCI;MAP3K1;PDPK1;PRKCE;INSR;LIMK1;BRAF;HIPK1;HIPK3;BCR;FER;LATS2;TAOK1;WNK3;SIK3;ULK1;ERG;DGKH
Eye Photoreceptor Cell Differentiation (GO:0001754)	7/13	5.57961e-06	0.00107872	17.0214	205.898	DSCAM;PPP2R3A;RORB;PROM1;CEP290;NKD1;SDK2
Calcium Ion Transmembrane Transport (GO:0070588)	16/69	5.99819e-06	0.00108717	4.43505	53.3273	TRPC5;TRPC6;SLC24A3;TRPC4;ATP2A3;ATP2C1;NALCN;GRIN2B;SLC8A1;LETM1;SLC8A3;CACNB3;GPRIN1;ORAI1;ITGAV;SLC25A23
Neuron Projection Guidance (GO:0097485)	22/119	6.56315e-06	0.00108775	3.34413	39.9089	SEMA7A;EPHA6;DSCAM;EPHA10;CNTN5;SEMA3C;DCC;USP33;SEMA4B;NRXN3;UNC5C;UNC5D;SEMA4G;IGSF9;EFNB1;KLF7;RPS6KA5;KIF5C;KIF5B;CNTN1;EPHA3;PLXNA4
Peptidyl-Tyrosine Phosphorylation (GO:0018108)	12/41	6.75153e-06	0.00108775	6.06187	72.1711	ALK;PDGFRA;FER;FLT1;ERBB4;INSR;ABL2;PTK2B;PRLR;EPHA3;IGF1R;DDR2
Transport Across Blood-Brain Barrier (GO:0150104)	15/67	1.83504e-05	0.0026608	4.23308	46.1654	SLC12A2;SLC38A1;SLC24A3;ATP8A1;SLC6A17;SLC2A13;INSR;ATP2A3;SLC1A2;SLC5A3;SLC7A1;SLC7A2;SLC4A8;SLC6A9;SLC16A2
Vascular Transport (GO:0010232)	15/67	1.83504e-05	0.0026608	4.23308	46.1654	SLC12A2;SLC38A1;SLC24A3;ATP8A1;SLC6A17;SLC2A13;INSR;ATP2A3;SLC1A2;SLC5A3;SLC7A1;SLC7A2;SLC4A8;SLC6A9;SLC16A2
Modulation of Chemical Synaptic Transmission (GO:0050804)	19/102	2.46873e-05	0.00340919	3.36691	35.7203	SLC12A2;MEF2C;SLC38A1;GRID2;CLSTN2;PLCL1;CACNA1B;LRP8;GRM1;BCR;NPAS4;GRM3;SLC8A3;GRM2;SLC4A8;GRM5;SLC6A9;DLGAP1;DLGAP2
Regulation of Transcription by RNA Polymerase II (GO:0006357)	130/1433	2.92406e-05	0.00385445	1.52475	15.9184	SPI1;CRTC1;MAML1;WWC2;ZBTB20;RORB;JADE2;AHR;NR3C1;FGF1;BACH2;AMOT;RPS6KA4;RPS6KA3;RPS6KA5;EDNRB;DPF1;DPF2;EPC1;ZBTB39;MEF2C;OSR1;MRTFB;RFX3;ZBTB34;DICER1;ZBTB33;HCFC2;HIC1;FOXP1;NPAS4;GPRIN1;KAT6A;ATF7;MAPKAPK5;ERG;ZNF395;KMT2A;EPAS1;TSHZ2;FOXO4;PRDM11;FOXO1;HMBOX1;ATXN1;PDZD2;ATXN7;ZNF704;NACC2;PRDM16;HIVEP3;PPARGC1A;RREB1;SKIL;PPARGC1B;EGR1;WWTR1;CBX6;POU2F1;EGR4;FZD5;WNT3A;CAV1;POU6F2;NR1D2;TA…
Chemical Synaptic Transmission (GO:0007268)	30/211	3.69946e-05	0.00458418	2.45073	25.009	GABRB3;GABRB2;CACNA1B;SLC1A2;SLC1A6;GRM1;GRM3;RPS6KA3;GRM2;RPS6KA2;DLGAP1;DLGAP2;PPFIA3;GABRA2;SYT5;GABRA1;GRID2;KCND2;GAD2;GRIN2B;GABRG2;SHISA6;SYT6;SLC6A5;CACNB3;CACNB4;GPRIN1;SYT10;KCNQ3;PAFAH1B1
Glutamate Receptor Signaling Pathway (GO:0007215)	10/34	3.7938e-05	0.00458418	6.09189	62.0127	GRM3;GRM2;GRM5;GRID2;KCNB1;GPRIN1;PTK2B;GRIN2B;GRM1;CPEB4
Negative Regulation of Protein Depolymerization (GO:1901880)	8/22	4.16232e-05	0.00482829	8.3415	84.1395	PLEKHH2;PIK3CA;ATXN7;TAOK1;BMERB1;SLC25A23;CAMSAP2;TTBK2
Regulation of RNA Biosynthetic Process (GO:2001141)	40/320	4.40574e-05	0.0049141	2.12093	21.273	ACVRL1;SETD5;ZNF395;WWC2;AHR;RORB;FOXO4;JADE2;NR3C1;ACVR1B;NR2C2;NSD3;RPS6KA4;ING5;RPS6KA5;SUFU;NSD2;APBB2;ERC1;PPARGC1A;RREB1;PPARGC1B;WWTR1;MEF2C;DENND4A;INSR;POU6F2;RFX3;NR1D2;FOXN3;HCFC2;WTIP;FOXN2;HIC1;KAT2B;NFIA;SETBP1;KAT6A;ATF7;ENG
Amino Acid Transport (GO:0006865)	10/35	5.0065e-05	0.00537736	5.84773	57.9053	SLC25A29;SLC38A1;SLC6A17;SLC6A16;SLC7A14;SLC7A1;SLC6A3;SLC7A2;SLC6A4;SLC38A4
Chloride Transmembrane Transport (GO:1902476)	11/43	6.52317e-05	0.00675614	5.02852	48.4627	GABRB3;GABRA2;SLC12A2;GABRB2;GABRA1;SLC4A8;GABRB1;SLC26A2;ANO6;GABRG2;ANO3
Cellular Response to Histamine (GO:0071420)	4/5	8.21193e-05	0.00780643	58.1754	547.275	GABRB3;GABRB2;GABRB1;GABRG2
Positive Regulation of Regulated Secretory Pathway (GO:1903307)	6/13	8.27679e-05	0.00780643	12.4897	117.396	RPH3A;SYT4;SLC4A8;KCNB1;SYT10;DOC2B
Potassium Ion Transmembrane Transport (GO:0071805)	17/93	8.34481e-05	0.00780643	3.28393	30.8403	HCN4;SLC12A2;KCNJ6;KCNH5;SLC24A3;KCND2;KCNB1;KCNC3;KCNK13;KCNA2;NALCN;LETM1;KCNT1;KCNQ3;KCNH1;KCNJ3;HCN1
Negative Regulation of DNA-templated Transcription (GO:0045892)	75/753	0.000102446	0.00928413	1.65972	15.2465	ZNF131;SPI1;THRB;THRA;WWC2;ZBTB20;OTUD7B;RORB;AHR;NR3C1;BACH2;AMOT;RPS6KA5;EDNRB;SCML4;BCL7A;SUFU;DPF2;EPC1;CIC;ZBTB39;MEF2C;KLF12;RBM15;SFMBT2;OSR1;RFX3;KCTD1;ZBTB34;DICER1;ZBTB33;PROX1;HCFC2;HIC1;FOXP1;KAT2B;KAT6A;LCOR;ATF7;ZMYND11;ENG;YAP1;HDAC5;NFIX;ZBTB45;PRDM11;NR2C2;FOXO1;MBTD1;PURB;HMBOX1;ATXN1;BAHD1;NACC2;TBX20;PRDM16;NRIP1;BEND3;APBB2;RREB1;SKIL;JAZF1;CBX6;POU2F1;CAV1;PASD1;NR1D2;FOXN3;…
Positive Regulation of Calcium Ion-Dependent Exocytosis (GO:0045956)	5/9	0.000112675	0.0099017	18.1969	165.428	RPH3A;SYT4;KCNB1;SYT10;DOC2B
Regulation of Calcium Ion-Dependent Exocytosis (GO:0017158)	8/25	0.000118322	0.0100922	6.86779	62.0992	RPH3A;SYT5;SYT4;SYT2;KCNB1;SYT10;DOC2B;SYT6
Regulation of Cell Population Proliferation (GO:0042127)	57/538	0.000144271	0.0119539	1.76706	15.6275	TRIM71;ALK;ACVRL1;VIPR1;FLT1;TES;CELF1;WWC2;CHD6;FGF1;IGF1R;GHR;ING5;CCND2;BCL7A;RPS6KA2;ITGAV;KCNH1;PDGFRA;ITGA1;AVPR2;LIFR;PROX1;OPRM1;PRLR;RAB33B;TGFBR2;KAT2B;TIAM1;ADAM17;MMRN2;CDH13;ULK1;IL6ST;ENG;YAP1;FOXO4;THBS1;PKHD1;CLMN;ERBB4;NACC2;TP53INP1;PTK2B;WWTR1;CADM4;EGR4;WNT3A;INSR;SKI;FER;CDK6;DLC1;BCL2;TP73;GSDME;BMPR1A
Epidermal Growth Factor Receptor Signaling Pathway (GO:0007173)	10/40	0.000172116	0.0138649	4.87112	42.2197	ADAM17;SHC3;PIK3CA;PDPK1;ERBB4;ERBIN;PLCE1;ABL2;PTK2B;BRAF
Anterograde Trans-Synaptic Signaling (GO:0098916)	22/148	0.000204992	0.0158652	2.56832	21.8115	SYT5;GABRB2;KCND2;CACNA1B;SLC1A2;GAD2;SLC1A6;GRIN2B;GRM1;SYT6;SLC6A5;GRM3;RPS6KA3;GRM2;CACNB3;CACNB4;RPS6KA2;GPRIN1;SYT10;KCNQ3;DLGAP1;PAFAH1B1
Calcium-Dependent Activation of Synaptic Vesicle Fusion (GO:0099502)	5/10	0.000213359	0.0158652	14.5563	123.038	RPH3A;SYT5;SYT4;SYT2;DOC2B
Positive Regulation of Synaptic Vesicle Fusion to Presynaptic Active Zone Membrane (GO:0031632)	5/10	0.000213359	0.0158652	14.5563	123.038	RPH3A;SYT5;SYT4;SYT2;DOC2B
Monoatomic Anion Transmembrane Transport (GO:0098656)	11/49	0.000231411	0.0165307	4.23247	35.4314	GABRB3;GABRA2;SLC12A2;GABRB2;GABRA1;SLC4A8;GABRB1;SLC26A2;ANO6;GABRG2;ANO3
Regulation of Morphogenesis of an Epithelium (GO:1905330)	4/6	0.000233709	0.0165307	29.0853	243.195	MMRN2;BTBD7;FGF1;FOXP1
Potassium Ion Transport (GO:0006813)	16/93	0.000277799	0.0191814	3.0467	24.9483	HCN4;KCNJ6;KCNH5;SLC24A3;KCND2;KCNB1;KCNC3;KCNK13;KCNA2;KCNAB1;NALCN;KCNT1;KCNQ3;KCNH1;KCNJ3;HCN1
Peptidyl-Tyrosine Modification (GO:0018212)	9/35	0.000288441	0.019453	5.05409	41.196	PDGFRA;FER;FLT1;ERBB4;INSR;ABL2;PTK2B;EPHA3;DDR2
Negative Regulation of Supramolecular Fiber Organization (GO:1902904)	13/67	0.000304199	0.0200495	3.52375	28.5347	PLEKHH2;SSH2;CAMSAP2;TTBK2;CLIP3;CDH5;PIK3CA;ATXN7;TAOK1;BMERB1;SLC25A23;KANK4;KANK3
Positive Regulation of Developmental Growth (GO:0048639)	10/43	0.000326302	0.0205831	4.42721	35.5402	ITSN2;GHR;SHTN1;SYT4;SEMA7A;SYT2;INSR;LIMK1;ISLR2;AGRN
Aorta Morphogenesis (GO:0035909)	6/16	0.00032649	0.0205831	8.74062	70.1619	EFEMP2;PROX1;ADAMTS9;TGFBR2;BMPR1A;ENG
Positive Regulation of Transcription by RNA Polymerase II (GO:0045944)	73/762	0.000409171	0.0252467	1.58406	12.3579	ACVRL1;CSRNP1;CSRNP2;SPI1;THRB;ONECUT2;THRA;CRTC1;MAML1;CHD6;RORB;AHR;NR3C1;FGF1;RPS6KA4;RPS6KA3;RPS6KA5;EPC1;TEAD1;NCOA1;MEF2C;NCOA3;OSR1;MRTFB;TET2;RFX3;PROX1;NPAS4;KAT2B;GPRIN1;TET3;CDH13;ATF7;MAPKAPK5;ERG;ENG;YAP1;NFAT5;HDAC5;ZNF395;NFIX;KMT2A;EPAS1;FOXO4;NR2C2;FOXO1;LRP6;PURB;PDZD2;ZNF507;NRIP1;APBB2;PPARGC1A;MEF2D;RREB1;PPARGC1B;BRD4;EGR1;WWTR1;POU2F1;EGR4;FZD5;WNT3A;NR1D2;SKI;KLF7;NFIA;ASX…
Amino Acid Import Across Plasma Membrane (GO:0089718)	7/23	0.000450112	0.0271943	6.37782	49.1476	SLC6A5;SLC6A9;SLC1A2;SLC1A6;SLC7A1;SLC7A2;SLC38A4
Endocardial Cushion Morphogenesis (GO:0003203)	6/17	0.000477152	0.0278246	7.94537	60.7636	ACVRL1;ADAMTS5;TBX20;TGFBR2;BMPR1A;ENG
Cardiac Ventricle Morphogenesis (GO:0003208)	8/30	0.000479734	0.0278246	5.30476	40.5405	TGFBR3;MEF2C;NPY2R;TBX20;PROX1;TGFBR2;BMPR1A;ENG
Chloride Transport (GO:0006821)	12/62	0.000526409	0.0299331	3.50986	26.4974	GABRB3;GABRA2;SLC12A2;GABRB2;GABRA1;SLC4A8;GABRB1;SLC26A2;ANO6;NMUR1;GABRG2;ANO3
Cellular Response to Oxygen-Containing Compound (GO:1901701)	31/256	0.000537803	0.0299928	2.03226	15.2989	HCN4;CRTC1;AKAP6;AHR;RORB;PPM1E;ADCY6;SLC8A1;FOXO1;IGF1R;GRM5;SESN3;NRIP1;PDK3;ABL2;PTK2B;EGR1;PDGFRA;MEF2C;IGFBP5;WNT3A;NCOA3;CAV1;PEX10;SSTR2;FER;CASTOR2;GPRIN1;LCOR;EPHA3;HCN1
Synaptic Vesicle Exocytosis (GO:0016079)	9/38	0.000559141	0.0300034	4.53015	33.9268	RPH3A;SYT5;SYT4;RIMS3;SYT2;SYT10;DOC2B;PIP5K1C;STX2
Inorganic Anion Transmembrane Transport (GO:0098661)	11/54	0.000565532	0.0300034	3.7388	27.9578	GABRB3;GABRA2;SLC12A2;GABRB2;GABRA1;SLC4A8;GABRB1;SLC26A2;ANO6;GABRG2;ANO3
ERBB Signaling Pathway (GO:0038127)	10/46	0.000581653	0.0300034	4.05728	30.2253	ADAM17;SHC3;PIK3CA;PDPK1;ERBB4;ERBIN;PLCE1;ABL2;PTK2B;BRAF
Regulation of Synaptic Transmission, Glutamatergic (GO:0051966)	10/46	0.000581653	0.0300034	4.05728	30.2253	GRM3;GRM2;GRM5;MEF2C;CACNG8;GPRIN1;PTK2B;GRIN2B;GRM1;HCN1
Positive Regulation of Cell Population Proliferation (GO:0008284)	38/338	0.000593402	0.0300034	1.87279	13.9142	YAP1;VIPR1;FLT1;FGF1;THBS1;IGF1R;PKHD1;GHR;CCND2;BCL7A;ERBB4;TBX20;PTK2B;ITGAV;WWTR1;PDGFRA;MEF2C;PRKCI;EGR4;WNT3A;INSR;OSR1;FZD9;LIFR;PROX1;PRLR;FOXP1;TGFBR2;TGFBR3;TIAM1;ADAM17;FER;CDK6;BCL2;CDH13;IL6ST;DDR2;BMPR1A
Metal Ion Transport (GO:0030001)	19/129	0.000609946	0.0300034	2.53486	18.7634	TRPC5;KCNJ6;KCNH5;CALCRL;TRPC4;CAV1;KCNC3;SLC11A2;KCNA2;ATP2A3;SLC41A1;KCNAB1;ATP2C1;LETM1;CACNB3;CACNG8;CACNB4;KCNH1;KCNJ3
Negative Regulation of Microtubule Polymerization or Depolymerization (GO:0031111)	6/19	0.000610414	0.0300034	5.07371	37.5524	CLIP3;CDH5;ATXN7;TAOK1;BMERB1;SLC25A23;CAMSAP2;TTBK2
Regulation of DNA-templated Transcription (GO:0006355)	115/1341	0.000814082	0.0380543	1.41405	10.0588	SPI1;WWC2;RORB;JADE2;AHR;NR3C1;BACH2;RPS6KA4;RPS6KA5;DPF1;DPF2;EPC1;MEF2C;SFMBT2;RFX3;KCTD1;ZBTB33;HCFC2;HIC1;FOXP1;NPAS4;KAT6A;ATF7;ERG;ZNF395;INO80D;KMT2A;EPAS1;TSHZ2;FOXO4;PRDM11;FOXO1;MBTD1;HMBOX1;ATXN1;ATXN7;ZNF704;NACC2;PRDM16;HIVEP3;PPARGC1A;RREB1;PPARGC1B;EGR1;WWTR1;POU2F1;EGR4;DENND4A;WNT3A;INSR;POU6F2;NR1D2;FOXN3;FOXN2;TADA2B;SP4;JMY;CREBRF;MAFK;RCOR1;TP73;MXD4;ACVRL1;CSRNP1;SETD5;CSRNP…
Negative Regulation of Neuron Apoptotic Process (GO:0043524)	12/65	0.000821291	0.0380543	3.31037	23.519	PRKCG;MEF2C;PRKCI;MAG;UNC5B;AGAP2;FZD9;BCL2;PTK2B;IL6ST;PPARGC1A;CPEB4
Negative Regulation of Cell Population Proliferation (GO:0008285)	32/274	0.000825619	0.0380543	1.95009	13.8444	ACVRL1;TES;CELF1;WWC2;CHD6;FOXO4;THBS1;ING5;ACVR1C;CLMN;ERBB4;RPS6KA2;NACC2;TP53INP1;PTK2B;SLC16A2;PPARGC1A;IGFBP5;AVPR2;ITGA1;PROX1;OPRM1;SKI;TGFBR3;KAT2B;CDK6;DLC1;MMRN2;CDH13;ULK1;GSDME;TP73
Calcium-Mediated Signaling (GO:0019722)	10/48	0.000830009	0.0380543	3.84311	27.2633	EDNRB;PDPK1;RCAN3;PLCE1;NMUR1;KSR2;PPP1R9A;SLC8A1;NCALD;NUDT4
Cellular Response to Nitrogen Compound (GO:1901699)	19/133	0.000892701	0.0380543	2.44511	17.1678	GABRB3;HCN4;EGR1;GABRB2;MEF2C;GABRB1;IGFBP5;CRTC1;CAV1;AKAP6;AHR;GABRG2;IGF1R;GRM5;SESN3;CASTOR2;GPRIN1;EPG5;HCN1
Synaptic Transmission, GABAergic (GO:0051932)	5/13	0.000925331	0.0380543	9.09549	63.5353	GABRA2;GABRB3;GABRA1;GABRB2;GABRG2
Positive Regulation of Cardiac Muscle Cell Proliferation (GO:0060045)	5/13	0.000925331	0.0380543	9.09549	63.5353	TGFBR3;MEF2C;ERBB4;TBX20;BMPR1A
Positive Regulation of Cardiac Muscle Tissue Growth (GO:0055023)	5/13	0.000925331	0.0380543	9.09549	63.5353	TGFBR3;MEF2C;ERBB4;TBX20;BMPR1A
Negative Regulation of Microtubule Depolymerization (GO:0007026)	6/19	0.000935658	0.0380543	6.72191	46.8803	ATXN7;TAOK1;BMERB1;SLC25A23;CAMSAP2;TTBK2
Regulation of Cardiac Muscle Cell Proliferation (GO:0060043)	6/19	0.000935658	0.0380543	6.72191	46.8803	TGFBR3;MEF2C;ERBB4;TBX20;BMPR1A;TP73
Negative Regulation of Transcription by RNA Polymerase II (GO:0000122)	54/542	0.000946863	0.0380543	1.64283	11.438	ZNF131;THRB;THRA;WWC2;ZBTB20;OTUD7B;NR3C1;BACH2;AMOT;EDNRB;SUFU;DPF2;EPC1;ZBTB39;MEF2C;KLF12;RBM15;OSR1;ZBTB34;DICER1;ZBTB33;PROX1;HCFC2;HIC1;KAT2B;LCOR;ATF7;ENG;YAP1;HDAC5;NFIX;ZBTB45;NR2C2;PURB;HMBOX1;ATXN1;NACC2;PRDM16;NRIP1;TBX20;BEND3;APBB2;RREB1;SKIL;JAZF1;CBX6;CAV1;NR1D2;TBX18;SKI;KLF7;CREBRF;MAFK;MXD4
Response to Histamine (GO:0034776)	4/8	0.000981877	0.0380543	14.5403	100.707	GABRB3;GABRB2;GABRB1;GABRG2
Smooth Muscle Cell Differentiation (GO:0051145)	4/8	0.000981877	0.0380543	14.5403	100.707	MEF2C;EDNRB;MRTFB;TBX18
Positive Regulation of CREB Transcription Factor Activity (GO:0032793)	4/8	0.000981877	0.0380543	14.5403	100.707	RPS6KA4;CAMK1D;RPS6KA5;CRTC1
Regulation of Regulated Secretory Pathway (GO:1903305)	7/26	0.00101862	0.0380543	5.36948	36.992	SYT5;SYT4;RIMS4;RIMS3;SYT2;SYT10;SYT6
Regulation of Cell Migration Involved in Sprouting Angiogenesis (GO:0090049)	7/26	0.00101862	0.0380543	5.36948	36.992	TGFBR3;HDAC5;MMRN2;RHOJ;THBS1;JCAD;HDAC7
L-ornithine Transmembrane Transport (GO:1903352)	3/4	0.00102353	0.0380543	43.5799	300.026	SLC25A29;SLC7A1;SLC7A2
Positive Regulation of Monoatomic Ion Transmembrane Transport (GO:0034767)	3/4	0.00102353	0.0380543	43.5799	300.026	TRPC6;WNK3;STK39
Regulation of SA Node Cell Action Potential (GO:0098907)	3//4	0.00102353	0.0380543	43.5799	300.026	HCN4;TBX18;HCN1
Positive Regulation of Protein Localization to Membrane (GO:1905477)	11/58	0.0010623	0.0389957	3.41948	23.4143	CLIP3;PRKCI;PIK3CA;PDPK1;KCNB1;KIF5B;PRKCE;WNK3;ANK3;SLC5A3;EPHA3
Regulation of Myeloid Cell Differentiation (GO:0045637)	6/20	0.00126429	0.0458307	6.24126	41.6494	PURB;MEF2C;RBM15;CDK6;PTK2B;P4HTM
Golgi to Endosome Transport (GO:0006895)	5/14	0.00136333	0.0482152	8.08422	53.3383	DOP1B;VPS13A;AP2A1;EPS15;KLHL20
Negative Regulation of SMAD Protein Signal Transduction (GO:0060392)	5/14	0.00136333	0.0482152	8.08422	53.3383	SKI;TGFBR3;PDZD2;LDLRAD4;ENG

## Sheet: Fig 5c enrichr KEGG and clinvar
KEGG 2021 from Enrichr vs brain background list
Term	Overlap	P-value	Adjusted P-value	Odds Ratio	Combined Score	Genes
GABAergic synapse	17/71	1.91899e-06	0.000445871	4.63016	60.9502	GABRB3;PRKCG;GABRA2;GABRB2;GABRA1;GABRB1;SLC38A1;KCNJ6;PLCL1;CACNA1B;GAD2;ADCY1;GNG12;GABRG2;ADCY6;GLS;GNB4
Morphine addiction	17/74	3.53866e-06	0.000445871	4.38539	55.0444	GABRB3;PRKCG;GABRA2;GABRB2;GABRA1;GABRB1;KCNJ6;PDE1B;CACNA1B;OPRM1;ADCY1;GNG12;GABRG2;ADCY6;GNB4;PDE4A;KCNJ3
Endocytosis	30/203	1.74202e-05	0.00125967	2.56575	28.1152	ARF3;ZFYVE9;AGAP2;AP2A1;ASAP2;PLD1;IGF1R;EEA1;CYTH3;PARD6B;RAB11FIP1;KIF5C;KIF5B;PSD3;PIP5K1C;RAB11FIP2;EPS15;PSD;PDGFRA;PRKCI;CAV1;VPS37D;STAM;RBSN;TGFBR2;ACAP3;ACAP2;ZFYVE16;EHD4;PARD3
Neuroactive ligand-receptor interaction	32/225	2.0451e-05	0.00125967	2.45515	26.5094	GABRB3;GABRB2;OXTR;VIPR1;GABRB1;CALCRL;THRB;THRA;NPY2R;NR3C1;GRM1;BRS3;GHR;GRM3;GRM2;GRM5;EDNRB;NPW;CNR1;KISS1R;GABRA2;GABRA1;GRID2;AVPR2;OPRM1;SSTR2;GRIN2B;PRLR;GABRG2;ADORA2B;PARD3;NMUR1
Axon guidance	26/167	2.49935e-05	0.00125967	2.72221	28.847	SEMA7A;SEMA3C;EFNB1;PARD6B;ABLIM2;ABLIM3;SRGAP3;SRGAP2;PAK3;PLXNA4;TRPC5;EPHA6;TRPC6;UNC5B;DCC;PDPK1;TRPC4;SEMA4B;LIMK1;UNC5C;UNC5D;SEMA4G;SSH2;PIK3CA;PARD3;EPHA3
Hippo signaling pathway	22/133	4.03372e-05	0.00169416	2.91898	29.535	YAP1;WWTR1;PRKCI;FZD5;WNT3A;FZD9;AXIN1;FGF1;WTIP;NKD1;AMOT;STK3;TGFBR2;PARD6B;CCND2;FRMD6;LATS2;PARD3;TEAD1;BMPR1A;PALS1;TP73
Parathyroid hormone synthesis, secretion and action	16/81	5.07411e-05	0.00182668	3.61272	35.7254	PRKCG;EGR1;KL;MEF2C;BRAF;ADCY1;PLD1;ADCY6;LRP6;GNA13;MMP16;SP1;GNA11;BCL2;PDE4A;MEF2D
Glutamatergic synapse	17/94	9.58569e-05	0.00301949	3.24102	29.988	PRKCG;SLC38A1;SLC1A2;ADCY1;PLD1;SLC1A6;GNG12;GRIN2B;GRM1;ADCY6;GLS;GRM3;GRM2;GRM5;GNB4;DLGAP1;KCNJ3
Dilated cardiomyopathy	14/72	0.000176136	0.00493182	3.53618	30.5676	ITGA1;ATP2A3;CACNA2D3;ADCY1;SLC8A1;ADCY6;SLC8A3;CACNB3;CACNG8;SGCD;CACNB4;ITGB8;ITGAV;ITGA9
Retrograde endocannabinoid signaling	18/116	0.000444702	0.0112065	2.69491	20.7996	PRKCG;GABRB3;GABRA2;GABRB2;GABRA1;GABRB1;KCNJ6;DAGLA;CACNA1B;ADCY1;GNG12;GABRG2;GRM1;ADCY6;GRM5;CNR1;GNB4;KCNJ3
Phospholipase D signaling pathway	18/117	0.000494564	0.01133	2.66747	20.3043	PDGFRA;SHC3;DGKB;INSR;AVPR2;ADCY1;PLD1;GRM1;ADCY6;GRM3;CYTH3;GNA13;GRM2;GRM5;PIK3CA;PTK2B;PIP5K1C;DGKH
Nicotine addiction	8/31	0.000610414	0.0128187	5.07371	37.5524	GABRB3;GABRA2;GABRB2;GABRA1;GABRB1;CACNA1B;GRIN2B;GABRG2
Arrhythmogenic right ventricular cardiomyopathy	12/66	0.000945956	0.018337	3.2488	22.6224	SLC8A3;CACNB3;CACNG8;SGCD;CACNB4;ITGA1;ATP2A3;CACNA2D3;ITGB8;ITGAV;SLC8A1;ITGA9
Hypertrophic cardiomyopathy	12/67	0.00108598	0.0195476	3.18947	21.769	SLC8A3;CACNB3;CACNG8;SGCD;CACNB4;ITGA1;ATP2A3;CACNA2D3;ITGB8;ITGAV;SLC8A1;ITGA9
MAPK signaling pathway	27/235	0.00257435	0.0432491	1.90806	11.3762	FLT1;CACNA1B;FGF1;RASGRP1;IGF1R;STK3;RPS6KA4;RPS6KA3;CACNG8;RPS6KA5;ERBB4;RPS6KA2;MAP4K3;PRKCG;PDGFRA;MEF2C;MAP3K1;INSR;CACNA2D3;BRAF;GNG12;DUSP7;TGFBR2;CACNB3;CACNB4;TAOK1;MAPKAPK5
Long-term depression	9/47	0.00277362	0.0436846	3.45468	20.3398	PRKCG;GNA13;GUCY1A2;GRID2;GNA11;BRAF;GRM1;PRKG1;IGF1R
Clinvar2025 from enrichr vs brain background list
Term	Overlap	P-value	Adjusted P-value	Old P-value	Old Adjusted P-value	Odds Ratio	Combined Score	Genes
DEVELOPMENTAL AND EPILEPTIC ENCEPHALOPATHY	19/99	1.5877e-05	0.00409626	0	0	3.49403	38.6113	GABRB3;GABRA2;GABRB2;GABRA1;CDK19;GABRB1;KCNH5;DSCAM;KCNB1;KCNA2;SLC1A2;GRIN2B;GABRG2;ARHGEF9;KCNT1;SYNJ1;GPRIN1;SLC25A22;HCN1
SEIZURE	19/107	4.9325e-05	0.00636292	0	0	3.17431	31.4799	GABRB3;GABRB2;GABRA1;DSCAM;KCNB1;NEXMIF;ANKRD11;KCNA2;CHD6;GRIN2B;GABRG2;CCND2;KCNT1;PIK3CA;GPRIN1;KCNQ3;TACC1;SLC25A22;KCNH1

## Sheet: background brain expressed gene
Xenopus homeologues merged and de-duplicated (CPM>=1 in 4 or more control brain samples at NF stage 47.
64PHR
A2M
A2ML1
AAAS
AACS
AADAC
AADAT
AAGAB
AAK1
AAMDC
AAMP
AANAT
AAR2
AARS1
AARS2
AARSD1
AASDH
AASDHPPT
AASS
AATF
AATK
ABAT
ABCA1
ABCA2
ABCA3
ABCA4
ABCA5
ABCA8
ABCA9
ABCB1
ABCB10
ABCB1L
ABCB5
ABCB6
ABCB7
ABCB8
ABCB9
ABCC1
ABCC10
ABCC13
ABCC3
ABCC4
ABCC5
ABCC6
ABCC8
ABCC9
ABCD1
ABCD2
ABCD3
ABCD4
ABCE1
ABCF1
ABCF2
ABCF3
ABCG1
ABCG2
ABCG4
ABHD1
ABHD10
ABHD11
ABHD12
ABHD12B
ABHD13
ABHD14A
ABHD14B
ABHD16A
ABHD17A
ABHD17B
ABHD17C
ABHD18
ABHD2
ABHD3
ABHD4
ABHD5
ABHD6
ABHD8
ABI1
ABI2
ABI3BP
ABITRAM
ABL1
ABL2
ABLIM1
ABLIM2
ABLIM3
ABO.2
ABO2
ABR
ABRACL
ABRAXAS1
ABRAXAS2
ABT1
ABTB1
ABTB2
ABTB3
ACAA1
ACAA2
ACACA
ACACB
ACAD10
ACAD11
ACAD8
ACAD9
ACADL
ACADM
ACADS
ACADSB
ACADVL
ACAP2
ACAP3
ACAT1
ACAT2
ACBD3
ACBD4
ACBD5
ACBD6
ACBD7
ACCS
ACD
ACE
ACER2
ACER3
ACHE
ACIN1
ACKR3
ACLY
ACNAT1
ACO1
ACO2
ACOT11
ACOT12
ACOT13
ACOT2
ACOT7
ACOT8
ACOT9
ACOX1
ACOX2
ACOX3
ACOXL
ACP1
ACP2
ACP5
ACP6
ACP7
ACSBG1
ACSBG2
ACSF2
ACSF3
ACSL1
ACSL3
ACSL4
ACSL6
ACSM3
ACSS1
ACSS2
ACSS2.2
ACSS3
ACTA2
ACTB
ACTG1
ACTL6A
ACTMAP
ACTN1
ACTN3
ACTN4
ACTR10
ACTR1A
ACTR2
ACTR3
ACTR5
ACTR6
ACTR8
ACVR1
ACVR1B
ACVR1C
ACVR2A
ACVR2B
ACVRL1
ACY1
ACYP1
ADA
ADA2
ADAM10
ADAM11
ADAM12
ADAM13
ADAM15
ADAM17
ADAM19
ADAM22
ADAM23
ADAM28
ADAM9
ADAMTS1
ADAMTS10
ADAMTS12
ADAMTS14
ADAMTS15
ADAMTS16
ADAMTS17
ADAMTS2
ADAMTS20
ADAMTS3
ADAMTS4
ADAMTS5
ADAMTS6
ADAMTS7
ADAMTS9
ADAMTSL1
ADAMTSL1.2
ADAMTSL2
ADAMTSL3
ADAMTSL4
ADAMTSL5
ADAP1
ADAP2
ADAR
ADARB1
ADARB2
ADAT1
ADAT2
ADCK1
ADCK2
ADCK5
ADCY1
ADCY3
ADCY4
ADCY5
ADCY6
ADCY7
ADCY8
ADCY9
ADCYAP1
ADCYAP1R1
ADD1
ADD2
ADD3
ADGB
ADGRA1
ADGRA2
ADGRA3
ADGRB1
ADGRB2
ADGRB3
ADGRD1
ADGRD2
ADGRE2
ADGRE5
ADGRF1
ADGRF4
ADGRG1
ADGRG2
ADGRG6
ADGRL1
ADGRL2
ADGRL3
ADGRL4
ADGRV1
ADH5
ADHFE1
ADI1
ADIPOQ
ADIPOR1
ADIPOR2
ADISSP
ADK
ADNP
ADNP2
ADO
ADORA1
ADORA2A
ADORA2B
ADORA3.3
ADPGK
ADPRH
ADPRM
ADPRS
ADRA1A
ADRA1D
ADRA2A
ADRA2B
ADRA2C
ADRB1
ADRB2
ADRM1
ADSL
ADSS1
ADSS2
AEBP1
AEBP2
AEN
AFAP1
AFAP1L1
AFAP1L2
AFDN
AFF1
AFF2
AFF3
AFF4
AFG1L
AFG2A
AFG2B
AFG3L1
AFG3L2
AFMID
AFTPH
AGA
AGAP1
AGAP2
AGAP3
AGBL2
AGBL3
AGBL4
AGBL5
AGFG1
AGGF1
AGK
AGL
AGMAT
AGMO
AGO1
AGO2
AGO3
AGO4
AGPAT1
AGPAT2
AGPAT3
AGPAT4
AGPAT5
AGPS
AGRN
AGRP
AGTPBP1
AGTR1
AGTRAP
AGXT2
AHCTF1
AHCY
AHCYL1
AHCYL2
AHDC1
AHI1
AHNAK
AHR
AHSA1
AIDA
AIF1L
AIFM1
AIFM2
AIFM3
AIG1
AIMP1
AIMP2
AIP
AIRE
AIRIM
AJAP1
AJM1
AK1
AK2
AK3
AK4
AK5
AK6
AK7
AK8
AK9
AKAIN1
AKAP1
AKAP10
AKAP11
AKAP12
AKAP13
AKAP17A
AKAP6
AKAP7
AKAP7.2
AKAP8
AKAP8L
AKAP9
AKIP1
AKIRIN1
AKIRIN2
AKNA
AKR1A1
AKR1B1
AKR1C1
AKR1C3
AKR1C8
AKR7A2
AKT1
AKT1S1
AKT2
AKTIP
ALAD
ALAS1
ALAS2
ALCAM
ALDH16A1
ALDH18A1
ALDH1A1
ALDH1A2
ALDH1A3
ALDH1B1
ALDH1L1
ALDH1L2
ALDH2
ALDH3A2
ALDH3B1
ALDH3B2
ALDH4A1
ALDH5A1
ALDH6A1
ALDH7A1
ALDH8A1
ALDH9A1
ALDOA
ALDOB
ALDOC
ALG1
ALG10
ALG11
ALG12
ALG13L
ALG2
ALG3
ALG5
ALG6
ALG8
ALG9
ALK
ALKBH1
ALKBH2
ALKBH3
ALKBH4
ALKBH5
ALKBH6
ALKBH7
ALKBH8
ALMS1
ALOX5
ALPK1
ALPL
ALS2
ALS2CL
ALX4
ALYREF
AMACR
AMBRA1
AMD1
AMDHD2
AMER1
AMER2
AMER3
AMFR
AMIGO1
AMIGO2
AMIGO3
AMMECR1
AMMECR1L
AMN1
AMOT
AMOTL1
AMOTL2
AMPD2
AMPD3
AMPH
AMT
AMY2A
AMZ2
ANAPC1
ANAPC10
ANAPC11
ANAPC13.2
ANAPC15
ANAPC16
ANAPC2
ANAPC4
ANAPC5
ANAPC7
ANGEL1
ANGEL2
ANGPT1
ANGPT2
ANGPTL1
ANGPTL2
ANGPTL4
ANGPTL6
ANGPTL7
ANK1
ANK2
ANK3
ANKAR
ANKDD1A
ANKEF1
ANKFN1L
ANKFY1
ANKH
ANKHD1
ANKIB1
ANKLE1
ANKLE2
ANKMY1
ANKMY2
ANKRA2
ANKRD10
ANKRD11
ANKRD12
ANKRD13A
ANKRD13B
ANKRD13C
ANKRD16
ANKRD17
ANKRD27
ANKRD28
ANKRD29
ANKRD34A
ANKRD34B
ANKRD35
ANKRD39
ANKRD40
ANKRD42
ANKRD45
ANKRD46
ANKRD49
ANKRD50
ANKRD52
ANKRD53
ANKRD54
ANKRD55
ANKRD6
ANKRD60
ANKRD63
ANKRD65
ANKRD7
ANKRD9
ANKS1A
ANKS1B
ANKS3
ANKS6
ANKZF1
ANLN
ANLN2
ANO1
ANO10
ANO2
ANO3
ANO4
ANO5
ANO6
ANO7
ANO8
ANOS1
ANP32A
ANP32B
ANP32C
ANP32E
ANTKMT
ANTXR2
ANTXRL
ANXA1
ANXA1.2
ANXA11
ANXA2
ANXA3
ANXA4
ANXA5
ANXA6
ANXA7
AOAH
AOC3
AOPEP
AOX1
AP1AR
AP1B1
AP1G1
AP1M1
AP1S1
AP1S2
AP1S3
AP2A1
AP2A2
AP2B1
AP2M1
AP2S1
AP3B1
AP3B2
AP3D1
AP3M2
AP3S1
AP3S2
AP4B1
AP4E1
AP4M1
AP4S1
AP5B1
AP5M1
AP5S1
AP5Z1
APAF1
APBA1
APBA2
APBA3
APBB1
APBB1IP
APBB2
APBB3
APC
APC2
APCDD1
APCDD1L
APEH
APELA
APEX1
APEX2
APH1A
API5
APIP
APLF
APLN
APLNR
APLP1
APLP2
APMAP
APOA1
APOC1
APOE
APOLD1
APOO
APOOL
APP
APPBP2
APPL1
APPL2
APRT
APRTL
APTX
AQP1
AQP11
AQP3
AQR
AR
ARAF
ARAP3
ARB2A
ARC
ARC2
ARC3
ARCN1
AREL1
ARF1
ARF11L
ARF3
ARF4
ARF5
ARF6
ARF6.2
ARFGAP1
ARFGAP1L
ARFGAP2
ARFGAP3
ARFGEF1
ARFGEF2
ARFGEF3
ARFIP1
ARFIP2
ARFRP1
ARG2
ARGLU1
ARHGAP1
ARHGAP10
ARHGAP11A
ARHGAP12
ARHGAP17
ARHGAP18
ARHGAP19
ARHGAP20
ARHGAP20B
ARHGAP21
ARHGAP22
ARHGAP23
ARHGAP24
ARHGAP26
ARHGAP27
ARHGAP28
ARHGAP29
ARHGAP31
ARHGAP32
ARHGAP33
ARHGAP35
ARHGAP36
ARHGAP39
ARHGAP4
ARHGAP42
ARHGAP44
ARHGAP45
ARHGAP5
ARHGAP6
ARHGAP8
ARHGDIA
ARHGDIB
ARHGDIG
ARHGEF1
ARHGEF10
ARHGEF10L
ARHGEF11
ARHGEF12
ARHGEF15
ARHGEF17
ARHGEF18
ARHGEF19
ARHGEF2
ARHGEF25
ARHGEF26
ARHGEF28
ARHGEF3.2
ARHGEF33
ARHGEF37
ARHGEF39
ARHGEF4
ARHGEF40
ARHGEF49
ARHGEF6
ARHGEF7
ARHGEF9
ARID1A
ARID1B
ARID2
ARID3A
ARID3B
ARID3C
ARID4A
ARID4B
ARID5B
ARIH1
ARIH2
ARK2C
ARK2N
ARL1
ARL10
ARL10B
ARL11L
ARL13B
ARL14EP
ARL15
ARL16
ARL2
ARL2BP
ARL3
ARL4A
ARL4C
ARL5A
ARL5B
ARL5C
ARL6IP1
ARL6IP4
ARL6IP5
ARL6IP6
ARL8A
ARL8B
ARL9
ARLN
ARMC1
ARMC10
ARMC3
ARMC5
ARMC6
ARMC7
ARMC8
ARMC9
ARMH1
ARMH3
ARMH4
ARMT1
ARNT
ARNT2
ARPC1A
ARPC1B
ARPC2
ARPC3
ARPC4
ARPC5
ARPC5L
ARPIN
ARPP19
ARR3
ARRB1
ARRB2
ARRDC1
ARRDC2
ARRDC3
ARRDC4
ARSA
ARSB
ARSG
ARSH
ARSI
ARSK
ARSL
ART5
ARV1
ARVCF
ARX
AS3MT
ASAH1
ASAP1
ASAP2
ASAP3
ASB1
ASB10
ASB12
ASB13
ASB2
ASB3
ASB5
ASB6
ASB7
ASB8
ASCC1
ASCC2
ASCC3
ASCL1
ASF1A
ASF1B
ASH1L
ASH2L
ASIC1
ASIC2
ASIC4
ASL
ASMT
ASMTL
ASNS
ASNSD1
ASPG
ASPH
ASPHD2
ASPM
ASPSCR1
ASRGL1
ASS1
ASS1P
ASTE1
ASTL2A
ASTL3C
ASTN1
ASTN2
ASXL1
ASXL2
ASXL3
ATAD1
ATAD2
ATAD2B
ATAD3A
ATAD5
ATAT1
ATCAY
ATE1
ATF1
ATF2
ATF3
ATF4
ATF5
ATF5.2
ATF6
ATF6B
ATF7
ATF7IP
ATF7IP2
ATG10
ATG101
ATG12
ATG13
ATG14
ATG16L1
ATG16L2
ATG2A
ATG2B
ATG3
ATG4A
ATG4B
ATG4C
ATG4D
ATG5
ATG7
ATG9A
ATG9B
ATIC
ATL1
ATL2
ATL3
ATM
ATMIN
ATN1
ATOH1
ATOH7
ATOSA
ATOSB
ATOX1
ATP10A
ATP10B
ATP10D
ATP11A
ATP11B
ATP11C
ATP13A1
ATP13A2
ATP13A3
ATP13A4
ATP13A5L
ATP13A5L.2
ATP1A1
ATP1A2
ATP1A3
ATP1B1
ATP1B2
ATP1B3
ATP23
ATP2A2
ATP2A3
ATP2B1
ATP2B2
ATP2B3
ATP2B4
ATP2C1
ATP2C2
ATP5F1A
ATP5F1B
ATP5F1C
ATP5F1D
ATP5F1E
ATP5IF1
ATP5MC1
ATP5MC3
ATP5ME
ATP5MF
ATP5MG
ATP5MK
ATP5PB
ATP5PD
ATP5PF
ATP5PO
ATP6AP1.2
ATP6AP2
ATP6V0A1
ATP6V0A2
ATP6V0B
ATP6V0C
ATP6V0D1
ATP6V0E1
ATP6V0E2
ATP6V1A
ATP6V1B2
ATP6V1C1
ATP6V1D
ATP6V1E1
ATP6V1F
ATP6V1G1
ATP6V1G2
ATP6V1H
ATP7A
ATP7B
ATP8A1
ATP8A2
ATP8B3
ATP8B4
ATP9A
ATP9B
ATPAF1
ATPAF2
ATPSCKMT
ATR
ATRAID
ATRIP
ATRN
ATRNL1
ATRX
ATXN1
ATXN10
ATXN1L
ATXN2
ATXN2L
ATXN3
ATXN7
ATXN7L1
ATXN7L3
AUH
AUP1
AURKA
AURKAIP1
AURKB
AUTS2
AVEN
AVL9
AVP
AVPI1
AVPR1A
AVPR2
AWAT1
AXDND1
AXIN1
AXIN2
AXIN2L
AXL
AZIN1
AZIN2
B2M
B3GALNT2
B3GALT1
B3GALT2
B3GALT4
B3GALT6
B3GAT1
B3GAT1L
B3GAT2
B3GAT3
B3GLCT
B3GNT2
B3GNT4
B3GNT5
B3GNTL1
B4GALNT1
B4GALNT3
B4GALNT4
B4GALT1
B4GALT2
B4GALT3
B4GALT3L1
B4GALT3L2
B4GALT4
B4GALT5
B4GALT6
B4GALT7
B4GAT1
B9D1
B9D2
BAALC
BABAM1
BABAM2
BACC1
BACE1
BACE2
BACH1
BACH2
BAD
BAG1
BAG2
BAG4
BAG5
BAG6
BAHCC1
BAHD1
BAIAP2
BAIAP2L1
BAIAP3
BAK1
BAMBI
BANF1
BANP
BAP1
BARD1
BARHL1
BARHL2
BASP1
BAX
BAZ1A
BAZ1B
BAZ2A
BAZ2B
BBIP1
BBLN
BBOF1
BBOX1
BBS1
BBS10
BBS12
BBS2
BBS4
BBS5
BBS7
BBS9
BBX
BC014685
BCAM
BCAN
BCAP29
BCAP31
BCAR1
BCAR3
BCAS1
BCAS2
BCAS3
BCAS4
BCAT1
BCAT2
BCCIP
BCDIN3D
BCKDHA
BCKDHB
BCKDK
BCL11A
BCL11B
BCL2
BCL2L1
BCL2L10
BCL2L13
BCL2L14
BCL2L2
BCL6
BCL7A
BCL7B
BCL7C
BCL9
BCL9L
BCLAF1
BCLAF3
BCO1
BCO2
BCO2L
BCOR
BCORL1
BCR
BCS1L
BDH1A
BDH1B
BDH2
BDNF
BDP1
BEAN1
BECN1
BEGAIN
BEND3
BEND4
BEND5
BEND7
BET1
BET1L
BFAR
BGN
BHLHE22
BHLHE23
BHLHE40
BHLHE41
BICC1
BICD1
BICD2
BICD2L
BICDL1
BICRA
BICRAL
BID
BIN1
BIN3
BIRC2
BIRC5
BIRC6
BIVM
BLCAP
BLM
BLMH
BLNK
BLOC1S1
BLOC1S2
BLOC1S3
BLOC1S4
BLOC1S5
BLOC1S6
BLTP1
BLTP2
BLTP3A
BLTP3B
BLVRA
BLVRB
BLZF1
BMAL1
BMAL2
BMERB1
BMERB1L
BMF
BMI1
BMP1
BMP2
BMP2K
BMP3
BMP4
BMP5
BMP6
BMP7
BMPER
BMPR1A
BMPR1B
BMPR2
BMS1
BNC2
BNIP1
BNIP2
BNIP3
BNIP3L
BOC
BOD1
BOD1L1
BOK
BOLA1
BOLA2
BOLA3
BOP1
BORA
BORCS5
BORCS6
BORCS7
BORCS8
BPGM
BPHL
BPI
BPI.4
BPNT1
BPNT2
BPTF
BRAF
BRAP
BRAT1
BRCA1
BRCA2
BRCC3
BRD1
BRD10
BRD2
BRD3
BRD3OS
BRD4
BRD7
BRD8
BRD9
BRF1
BRF2
BRI3
BRI3BP
BRICD5
BRINP1
BRINP2
BRINP3
BRIP1
BRIX1
BRK1
BRMS1
BRMS1L
BROX
BRPF1
BRPF3
BRS3
BRSK1
BRSK2
BRWD1
BRWD3
BSCL2
BSDC1
BSG
BSK146
BSN
BSX
BTAF1
BTBD10
BTBD17
BTBD18
BTBD19
BTBD2
BTBD3
BTBD6
BTBD7
BTBD8
BTBD9
BTC
BTD
BTF3
BTF3L4
BTG1
BTG2
BTG3
BTK
BTN2A1
BTNL8
BTRC
BUB1
BUB1B
BUB3
BUD13
BUD23
BUD31
BYSL
BZW1
C-ANSWER
C10H17ORF67
C1D
C1GALT1
C1GALT1C1
C1H12ORF43
C1H14ORF119
C1H14ORF93
C1H15ORF40
C1H18ORF32
C1H18ORF54
C1H19ORF25
C1H19ORF44
C1H22ORF39
C1H2ORF81
C1H4ORF33
C1H4ORF54
C1H9ORF72
C1H9ORF85
C1QA
C1QB
C1QBP
C1QC
C1QL1
C1QL2
C1QL3
C1QL4
C1QTNF12
C1QTNF4
C1S
C2CD2
C2CD2L
C2CD3
C2CD4C
C2CD5
C2H11ORF54
C2H11ORF87
C2H1ORF216
C2H1ORF74
C2H21ORF91
C2H2ORF49
C2H3ORF38
C2H3ORF52
C2H6ORF132
C2HXORF38
C3
C3H15ORF39
C3H15ORF61
C3H19ORF53
C3H2ORF42
C3H2ORF68
C3H5ORF15
C3H5ORF24
C4H11ORF16
C4H11ORF24
C4H11ORF58
C4H11ORF68
C4H11ORF96
C4H16ORF46
C4H16ORF87
C4H19ORF12
C4H1ORF141
C4H1ORF21
C4H1ORF52
C4H1ORF53
C4H22ORF23
C4H3ORF18
C5
C5.2
C5H1ORF115
C5H1ORF198
C5H3ORF33
C5H6ORF118
C5H6ORF120
C6.2
C6H10ORF67
C6H18ORF21
C6H1ORF35
C6H5ORF22
C6H5ORF63
C6H6ORF62
C6H7ORF25
C6H7ORF57
C6H8ORF34
C6H8ORF82
C6H8ORF88
C7
C7H10ORF105
C7H10ORF143
C7H10ORF88
C7H10ORF90
C7H12ORF57
C7H1ORF174
C7H1ORF50
C7H8ORF76
C8B
C8H14ORF132
C8H14ORF28
C8H19ORF47
C8H1ORF43
C8H6ORF136
C8H6ORF47
C8H8ORF48
C8H9ORF43
C8H9ORF78
C9
C9_10H17ORF58
C9_10H17ORF75
C9_10H1ORF198
C9_10H20ORF96
C9_10H2ORF76
C9_10H2ORF80
C9H16ORF96
C9H21ORF58
C9H2ORF69
C9H3ORF70
C9H7ORF50
C9H8ORF33
CA10
CA11
CA13
CA13.2
CA14
CA2
CA4.2
CA5B
CA7
CA8
CAAP1
CAB39
CAB39L
CABIN1
CABLES1
CABLES2
CABP1
CABP4
CABP7
CACFD1
CACHD1
CACNA1A
CACNA1B
CACNA1C
CACNA1D
CACNA1E
CACNA1F
CACNA1G
CACNA1H
CACNA1I
CACNA1S
CACNA2D1
CACNA2D2
CACNA2D3
CACNA2D4
CACNB1
CACNB2
CACNB3
CACNB4
CACNG2
CACNG3
CACNG4
CACNG5
CACNG6
CACNG7
CACNG8
CACTIN
CACUL1
CACYBP
CAD
CADM1
CADM2
CADM3
CADM4
CADPS
CADPS2
CALB1
CALB2
CALCA
CALCOCO1
CALCOCO2
CALCR
CALCRL
CALD1
CALHM2
CALHM4
CALM1
CALM2
CALML4
CALN1
CALR
CALR3
CALU
CAMK1
CAMK1D
CAMK1G
CAMK2A
CAMK2B
CAMK2D
CAMK2G
CAMK2N1
CAMK2N2
CAMK4
CAMKK1
CAMKK2
CAMKMT
CAMKV
CAMKVL
CAMLG
CAMSAP1
CAMSAP2
CAMSAP3
CAMTA1
CAMTA2
CAND1
CAND2
CANT1
CANX
CAP1
CAP2
CAPN1
CAPN10
CAPN11
CAPN15
CAPN2
CAPN3
CAPN5
CAPN6
CAPN7
CAPNS1
CAPNS2
CAPRIN1
CAPS
CAPS2
CAPSL
CAPZA1
CAPZA2
CAPZB
CARD19
CARD9
CARF
CARHSP1
CARM1
CARM1L
CARMIL1
CARMIL3
CARNMT1
CARNS1
CARS1
CARS2
CARTPT
CASC3
CASD1
CASK
CASKIN1
CASKIN2
CASP10
CASP2
CASP3.2
CASP6
CASP7
CASP8AP2
CASP9
CASR
CASS4
CAST
CASTOR1
CASTOR2
CASZ1
CAT.2
CAT.3
CAT1
CATIP
CAV1
CAV2
CAVIN1
CAVIN2
CBARP
CBFA2T2
CBFA2T3
CBFB
CBL
CBLB
CBLL1
CBLN1
CBLN2
CBLN4
CBR1
CBR1.2
CBR4
CBS
CBX1
CBX2
CBX3
CBX4
CBX5
CBX6
CBX7
CBX8
CBY1
CC2D1A
CC2D1B
CC2D2A
CCAR1
CCDC102A
CCDC106
CCDC107
CCDC112
CCDC115
CCDC117
CCDC12
CCDC120
CCDC124
CCDC125
CCDC126
CCDC127
CCDC13
CCDC134
CCDC136
CCDC138
CCDC14
CCDC141
CCDC146
CCDC148
CCDC149
CCDC15
CCDC150
CCDC157
CCDC160
CCDC166
CCDC167
CCDC170
CCDC171
CCDC174
CCDC175
CCDC177
CCDC178
CCDC18
CCDC181
CCDC185
CCDC186
CCDC191
CCDC197
CCDC22
CCDC25
CCDC27
CCDC28A
CCDC28B
CCDC30
CCDC32
CCDC33
CCDC34
CCDC39
CCDC3L
CCDC40
CCDC43
CCDC47
CCDC50
CCDC51
CCDC57
CCDC59
CCDC6
CCDC60
CCDC61
CCDC62
CCDC63
CCDC65
CCDC66
CCDC68
CCDC71
CCDC71L
CCDC74B
CCDC77
CCDC78
CCDC80
CCDC82
CCDC83
CCDC85A
CCDC85B
CCDC85C
CCDC87
CCDC88A
CCDC88C
CCDC89
CCDC9
CCDC90B
CCDC92
CCDC93
CCDC97
CCDC9B
CCER2
CCHCR1
CCK
CCKBR
CCL5
CCM2
CCM2L
CCN1
CCN1L
CCN2
CCN3
CCN5
CCNA2
CCNB1.2
CCNB2
CCNB3
CCNC
CCND1
CCND2
CCNDBP1
CCNDX
CCNE1
CCNE2
CCNF
CCNG1
CCNG2
CCNH
CCNI
CCNI2
CCNJ
CCNK
CCNL1
CCNL2
CCNQ
CCNT1
CCNT2
CCNY
CCNYL1
CCP110
CCPG1
CCS
CCSER1
CCSER2
CCT2
CCT3
CCT4
CCT5
CCT6A
CCT7
CCT8
CCZ1B
CD151
CD164
CD247
CD248
CD276
CD2AP
CD2BP2
CD34
CD37
CD38
CD4
CD40
CD44
CD58
CD63
CD68
CD74
CD81
CD82
CD9
CD93
CD99
CD99L2
CDADC1
CDAN1
CDC123
CDC14A
CDC14B
CDC16
CDC20
CDC23
CDC25A
CDC25B
CDC25C
CDC26
CDC27
CDC34
CDC37
CDC37L1
CDC40
CDC42
CDC42BPA
CDC42BPB
CDC42EP1
CDC42EP2L
CDC42EP3
CDC42EP4
CDC42SE1
CDC42SE2
CDC42SE2L
CDC45
CDC5L
CDC6
CDC7
CDC73
CDCA2
CDCA3
CDCA4
CDCA5
CDCA7
CDCA7L
CDCA8
CDH10
CDH11
CDH12
CDH13
CDH15
CDH18
CDH19
CDH2
CDH20
CDH22
CDH23
CDH24
CDH26
CDH4
CDH5
CDH6
CDH7
CDH8
CDH9
CDHR1
CDIN1
CDIP1
CDIPT
CDK1
CDK10
CDK11B
CDK12
CDK13
CDK14
CDK15
CDK16
CDK17
CDK18
CDK19
CDK2
CDK20
CDK2AP1
CDK2AP2
CDK4
CDK5
CDK5R1
CDK5R1L
CDK5R2
CDK5RAP1
CDK5RAP2
CDK5RAP3
CDK6
CDK7
CDK8
CDK9
CDKAL1
CDKL1
CDKL2
CDKL4
CDKL5
CDKN1A
CDKN1B
CDKN2AIP
CDKN2AIPNL
CDKN2C
CDKN2D
CDKNX
CDO1
CDON
CDPF1
CDR2
CDR2L
CDS2
CDT1
CDV3
CDYL
CEACAM20
CEACAM8
CEACAM8L
CEBPA
CEBPB
CEBPD
CEBPG
CEBPZ
CEBPZOS
CECR2
CELF1
CELF2
CELF3
CELF4
CELF5
CELSR1
CELSR2
CELSR3
CEMIP
CEMIP2
CENATAC
CENPA
CENPC
CENPE
CENPF
CENPH
CENPI
CENPK
CENPL
CENPM
CENPO
CENPP
CENPT
CENPU
CENPV
CENPW
CENPX
CEP104
CEP112
CEP120
CEP126
CEP128
CEP131
CEP135
CEP15
CEP152
CEP162
CEP164
CEP170
CEP170B
CEP19
CEP192
CEP20
CEP250
CEP290
CEP295
CEP350
CEP41
CEP43
CEP44
CEP55
CEP57
CEP57L1
CEP63
CEP68
CEP70
CEP76
CEP78
CEP83
CEP85
CEP85L
CEP89
CEP95
CEP97
CEPT1
CERCAM
CERK
CERKL
CERS1
CERS2
CERS3
CERS5
CERS6
CERT1
CETN2
CETN3
CETN4
CETP
CFAP100
CFAP107
CFAP119
CFAP126
CFAP144
CFAP157
CFAP161
CFAP184
CFAP20
CFAP206
CFAP20DC
CFAP210
CFAP221
CFAP251
CFAP263
CFAP276
CFAP298
CFAP299
CFAP36
CFAP410
CFAP418
CFAP43
CFAP44
CFAP45
CFAP46
CFAP47
CFAP52
CFAP53
CFAP54
CFAP57
CFAP58
CFAP61
CFAP65
CFAP69
CFAP70
CFAP73
CFAP74
CFAP77
CFAP91
CFAP92
CFAP96
CFAP97
CFAP97D1
CFAP99
CFB
CFD
CFDP1
CFH
[truncated: 11,125 more rows]

[truncated: 13 more sheets: Fig 5e, Fig 6c, Fig 6d, Fig 7b, Fig 7c, Fig 7e,f, Fig 7g, Fig 7h,i, Fig7j,k, Fig S4b,c, Fig S4f, Fig S5, Fig S11]
