# Supplementary material for: Seizures, increased interhemispheric synchrony, altered brain transcriptomics and a leaky blood–brain barrier result from loss of ap3b2 in a CRISPR tadpole model of DEE48
Source: Front Neurol. 2026 Mar 23;17:1777738. doi: 10.3389/fneur.2026.1777738 (PMC13050717; doi:10.3389/fneur.2026.1777738)
Supplement: Supplementary file 4 [file Supplementary_file_3.zip]

Archive with 2 entries (2 files):
- Losartan10mM treated CRISPant.mp4
- Untreated CRISPant.mp4
